# Supplementary material for: Dibromido(6,6′-dimethyl-2,2′-bipyridine-κ2 N,N′)zinc(II)
Source: Acta Crystallogr Sect E Struct Rep Online. 2009 Oct 7;65(Pt 11):m1311. doi: 10.1107/S1600536809039610 (PMC2971289; doi:10.1107/S1600536809039610)
Supplement: Supplementary file 2 [file e-65-m1311-Isup2.hkl]

#
# h,k,l, Fc-squared, Fo-squared, sigma(Fo-squared) and status flag
#
data_I
_shelx_title ' KH321-2R IN P2(1)/C'
_shelx_refln_list_code          4
_shelx_F_calc_maximum      241.30
_exptl_crystal_F_000      1131.00
_reflns_d_resolution_high  0.7263
 
loop_
 _symmetry_equiv_pos_as_xyz
 'x, y, z'
 '-x, y+1/2, -z+1/2'
 '-x, -y, -z'
 'x, -y-1/2, z-1/2'
 
_cell_length_a     7.6506
_cell_length_b    10.2794
_cell_length_c    18.0226
_cell_angle_alpha  90.000
_cell_angle_beta   95.934
_cell_angle_gamma  90.000
 
_shelx_F_squared_multiplier     1.000
 
loop_
 _refln_index_h
 _refln_index_k
 _refln_index_l
 _refln_F_squared_calc
 _refln_F_squared_meas
 _refln_F_squared_sigma
 _refln_observed_status
   1   0   0      137.14      164.53     35.49 o
   2   0   0      137.13      150.42     36.21 o
   3   0   0       23.19       20.50     40.92 o
   4   0   0    19475.43    17688.39     80.32 o
   5   0   0     1483.18     1362.82     33.32 o
   6   0   0      407.78      416.44     28.75 o
   7   0   0      138.77      198.73     37.37 o
   8   0   0      346.35      328.01     39.76 o
   9   0   0      286.35      335.98     41.72 o
  10   0   0        7.26       42.22     28.97 o
   1   1   0    18717.91    17697.66    319.50 o
   2   1   0     4196.54     3999.52     90.73 o
   3   1   0     6169.36     5682.00     48.70 o
   4   1   0    13636.95    13309.09    135.68 o
   5   1   0     1170.83     1066.49     47.66 o
   6   1   0     1221.93     1154.07     22.89 o
   7   1   0      571.06      584.08     28.53 o
   8   1   0     1576.70     1452.26     39.73 o
   9   1   0        0.08      -11.19     32.41 o
  10   1   0        4.88        2.63     29.96 o
   0   2   0    25293.63    26185.59   1014.60 o
   1   2   0    14090.54    14405.27    213.20 o
   2   2   0     2220.15     2295.89     62.72 o
   3   2   0      227.96      197.56     20.86 o
   4   2   0     5028.93     4711.68     32.23 o
   5   2   0     3322.07     3436.11     71.75 o
   6   2   0        7.04       12.99     22.79 o
   7   2   0      114.29       88.89     22.59 o
   8   2   0      365.41      381.99     63.52 o
   9   2   0       87.60      119.47     23.36 o
  10   2   0        6.02      -30.78     30.78 o
   1   3   0     1183.02     1081.64     62.67 o
   2   3   0     1859.99     1977.41     49.62 o
   3   3   0    14637.63    13493.90    233.91 o
   4   3   0      394.16      416.73     24.84 o
   5   3   0      142.91      140.20     17.94 o
   6   3   0      381.00      407.81     97.95 o
   7   3   0     1965.99     1941.96     56.78 o
   8   3   0      121.47      154.42     31.87 o
   9   3   0       39.47       -5.28     48.67 o
  10   3   0       24.15      -20.07     50.21 o
   0   4   0     1735.85     1882.64    126.35 o
   1   4   0    13034.83    13054.60    556.34 o
   2   4   0    22452.79    22107.74   1046.84 o
   3   4   0     3268.67     3030.34     57.41 o
   4   4   0      568.32      622.01     18.62 o
   5   4   0     1943.46     1860.97     39.52 o
   6   4   0      786.18      773.97     22.21 o
   7   4   0       64.55       46.56     17.93 o
   8   4   0       70.57       77.07     21.11 o
   9   4   0       30.40       27.63     24.35 o
  10   4   0       10.79       72.21     48.52 o
   1   5   0     4486.03     4494.44    157.02 o
   2   5   0       87.55       93.09     21.75 o
   3   5   0     5026.19     4817.44    216.12 o
   4   5   0        1.33        6.45     19.75 o
   5   5   0        0.23       37.15     33.45 o
   6   5   0      565.35      556.14     19.39 o
   7   5   0      628.94      707.10     45.60 o
   8   5   0        0.68      -20.16     20.16 o
   9   5   0        0.53      -24.75     24.75 o
   0   6   0       28.34      -13.95     33.76 o
   1   6   0       85.54       93.36     23.64 o
   2   6   0     2579.35     2264.35     45.00 o
   3   6   0      811.27      765.99     56.01 o
   4   6   0       79.02      101.68     21.75 o
   5   6   0       46.34      103.25     27.50 o
   6   6   0     1011.88     1005.40     18.70 o
   7   6   0       55.77       54.60     24.68 o
   8   6   0        0.89      -21.38     24.90 o
   9   6   0       11.52       32.37     26.18 o
   1   7   0     2383.15     2257.38     51.32 o
   2   7   0      113.34      138.94     22.83 o
   3   7   0        2.30        5.49     24.65 o
   4   7   0      242.53      268.47     21.64 o
   5   7   0     1559.38     1564.60     72.97 o
   6   7   0        0.34       23.47     44.60 o
   7   7   0       52.29       -6.42     51.39 o
   8   7   0       53.71       10.73     35.80 o
   9   7   0      103.76       57.52     51.53 o
   0   8   0     1475.02     1370.10    105.99 o
   1   8   0     4396.50     4605.21    324.24 o
   2   8   0      221.05      196.43     20.20 o
   3   8   0     3431.81     3270.89     33.11 o
   4   8   0      201.27      220.16     34.78 o
   5   8   0      309.23      254.87     28.57 o
   6   8   0      242.47      265.99     31.70 o
   7   8   0      256.32      220.50     22.45 o
   8   8   0        4.36        1.08     22.49 o
   1   9   0      646.72      676.24     27.76 o
   2   9   0      206.27      229.10     27.06 o
   3   9   0        4.47       31.56     21.66 o
   4   9   0       31.21       56.95     23.13 o
   5   9   0      932.59      912.82     22.73 o
   6   9   0       23.46       47.42     20.31 o
   7   9   0       42.07       61.39     22.73 o
   8   9   0        1.32       29.04     30.68 o
   0  10   0       51.15       36.35     31.63 o
   1  10   0      464.00      392.16     25.03 o
   2  10   0     1594.96     1592.13     32.68 o
   3  10   0      408.62      372.00     22.68 o
   4  10   0        2.66       21.69     19.52 o
   5  10   0      133.76      116.57     23.56 o
   6  10   0       38.64       26.10     22.29 o
   7  10   0       80.53       76.09     25.02 o
   1  11   0      138.98      117.10     25.82 o
   2  11   0      178.47      206.96     27.23 o
   3  11   0       98.01      115.50     27.60 o
   4  11   0      116.87      159.79     21.18 o
   5  11   0       10.83       14.91     23.70 o
   6  11   0      207.72      206.61     30.43 o
   0  12   0      474.10      450.76     38.69 o
   1  12   0       19.85       66.54     29.07 o
   2  12   0      452.38      463.70     29.80 o
   3  12   0        1.04       13.98     28.59 o
   4  12   0      114.82       76.76     36.65 o
   5  12   0       12.54      -18.57     31.75 o
   1  13   0        0.76       24.44     31.60 o
   2  13   0       19.28       47.92     33.31 o
   3  13   0        0.44       -5.43     36.50 o
   0  14   0        6.79        2.03     44.40 o
   1  14   0        0.10       36.72     52.58 o
 -10   1   1        2.03       -4.62     24.44 o
  -9   1   1        1.10       21.36     20.79 o
  -8   1   1      118.67      182.24     23.39 o
  -7   1   1        0.19      -22.13     22.13 o
  -6   1   1     1055.23      951.63     29.40 o
  -5   1   1      535.96      560.25     26.30 o
  -4   1   1     5146.08     4966.70     72.48 o
  -3   1   1     1661.57     1688.62     47.18 o
  -2   1   1    14890.78    14702.40     97.63 o
  -1   1   1       41.55       45.19     23.15 o
   0   1   1     1953.34     2229.61     88.57 o
   1   1   1     5041.95     4823.14     50.90 o
   2   1   1    41461.20    39439.22    270.83 o
   3   1   1      447.87      398.56     30.98 o
   4   1   1     1285.58     1432.15     33.28 o
   5   1   1        3.34       -4.82     36.72 o
   6   1   1      104.42       85.16     27.83 o
   7   1   1       23.47       24.14     22.45 o
   8   1   1       55.62       33.91     19.99 o
   9   1   1        1.31        0.43     48.38 o
  10   1   1       29.74       74.76     29.73 o
 -10   2   1       62.44       88.40     24.85 o
  -9   2   1       27.12       82.79     22.83 o
  -8   2   1       52.86       72.25     22.99 o
  -7   2   1      451.80      393.46     23.54 o
  -6   2   1      122.71      162.00     17.95 o
  -5   2   1      377.32      401.51     27.94 o
  -4   2   1      307.36      281.06     18.26 o
  -3   2   1     2774.82     2811.00     30.14 o
  -2   2   1     2227.10     1884.01     29.41 o
  -1   2   1      156.64      150.54     36.25 o
   0   2   1    19248.06    20061.65    719.70 o
   1   2   1       40.97       47.54     27.16 o
   2   2   1    36523.49    35224.78    472.22 o
   3   2   1     2720.44     2824.30     61.27 o
   4   2   1     2971.02     2784.36     27.50 o
   5   2   1      103.34      107.07     22.82 o
   6   2   1     4030.75     3892.43    213.33 o
   7   2   1       16.18       64.72     22.13 o
   8   2   1      369.55      435.81     28.63 o
   9   2   1        2.92      -22.13     29.02 o
  10   2   1       47.18       15.09     39.39 o
 -10   3   1       54.84       47.97    119.18 o
  -9   3   1        8.80       89.50     46.03 o
  -8   3   1      269.72      301.40     29.05 o
  -7   3   1       95.65       89.10     19.41 o
  -6   3   1     3629.80     3549.83     97.51 o
  -5   3   1        1.84       17.38     19.53 o
  -4   3   1     5053.38     5026.92     32.66 o
  -3   3   1        8.28       23.82     20.19 o
  -2   3   1    15947.69    15211.04    265.17 o
  -1   3   1        6.98       16.79     28.24 o
   0   3   1     7617.31     7689.13    226.31 o
   1   3   1     1065.84     1082.07     64.48 o
   2   3   1     2997.24     2970.45    107.67 o
   3   3   1       76.24      107.89     18.99 o
   4   3   1     1229.10     1045.19    162.17 o
   5   3   1      992.10     1019.69     25.55 o
   6   3   1      722.61      807.52     30.28 o
   7   3   1       56.99      140.63     58.45 o
   8   3   1       81.17      110.04     43.17 o
   9   3   1       41.13       78.11     28.91 o
  10   3   1       47.05       47.20     22.52 o
 -10   4   1        3.24       42.99     32.67 o
  -9   4   1       23.60       72.67     31.28 o
  -8   4   1       25.86       72.94     25.40 o
  -7   4   1       46.00       57.67     31.49 o
  -6   4   1      101.42       50.96     19.90 o
  -5   4   1      175.94      187.13     22.98 o
  -4   4   1     1152.53     1005.58     42.58 o
  -3   4   1     5126.70     4840.83     79.56 o
  -2   4   1     1423.36     1266.90     97.88 o
  -1   4   1      457.23      364.93     27.73 o
   0   4   1     8387.60     8645.88    280.29 o
   1   4   1     8784.62    10993.80   1203.94 o
   2   4   1    13881.84    13979.28    789.81 o
   3   4   1     4040.28     3778.73    120.44 o
   4   4   1      127.15      121.72     23.06 o
   5   4   1     1737.85     1602.28     47.70 o
   6   4   1     1682.55     1673.63     44.02 o
   7   4   1      280.00      317.73     49.39 o
   8   4   1       97.50      103.90     22.42 o
   9   4   1       13.05       25.38     24.59 o
  -9   5   1       26.75       63.56     25.14 o
  -8   5   1       12.09       24.51     24.28 o
  -7   5   1     1060.45     1066.39     28.50 o
  -6   5   1      750.15      770.42     18.31 o
  -5   5   1     3009.89     2796.94     85.01 o
  -4   5   1       19.27       12.22     17.86 o
  -3   5   1     6147.43     5844.96    257.32 o
  -2   5   1     1310.90     1282.33     82.50 o
  -1   5   1    11158.12    11189.23    337.93 o
   0   5   1     9302.55    10022.98    342.08 o
   1   5   1      721.39      675.70     36.65 o
   2   5   1     2890.97     2909.07    200.82 o
   3   5   1     1764.52     1629.26    117.60 o
   4   5   1      358.28      376.89     52.05 o
   5   5   1      812.18      869.95     33.05 o
   6   5   1        7.36        7.63     18.13 o
   7   5   1       76.61      116.03     19.16 o
   8   5   1        1.41       -5.39     42.14 o
   9   5   1      266.45      319.31     34.73 o
  -9   6   1      166.44      185.65     26.91 o
  -8   6   1      103.12      112.97     63.28 o
  -7   6   1        2.25       23.88     16.98 o
  -6   6   1      230.13      234.89     21.00 o
  -5   6   1      505.85      611.72     70.81 o
  -4   6   1      232.55      215.40     23.51 o
  -3   6   1     2506.22     2227.08    161.92 o
  -2   6   1      487.56      424.95     27.25 o
  -1   6   1     1143.32     1147.69     35.55 o
   0   6   1       17.76       39.46     23.33 o
   1   6   1    21151.78    20820.79    638.93 o
   2   6   1     2359.32     2316.93     93.71 o
   3   6   1     5045.43     5017.93    356.98 o
   4   6   1      951.64      908.25     49.99 o
   5   6   1     3871.24     3898.42     28.21 o
   6   6   1      190.22      193.07     15.89 o
   7   6   1      598.15      659.49     55.17 o
   8   6   1       46.09       60.60     22.72 o
   9   6   1       66.80       92.79     25.61 o
  -9   7   1       25.45       39.13     26.73 o
  -8   7   1       52.21       64.44     25.58 o
  -7   7   1      476.58      538.03     27.40 o
  -6   7   1      368.97      354.18     19.82 o
  -5   7   1     1883.80     1955.30     56.52 o
  -4   7   1      448.43      496.78     23.00 o
  -3   7   1     2110.25     1996.84     31.70 o
  -2   7   1      437.12      443.21     27.13 o
  -1   7   1     4583.60     4382.19    122.56 o
   0   7   1     1695.68     1848.59    142.62 o
   1   7   1       56.87       54.16     22.89 o
   2   7   1        1.72        9.52     22.08 o
   3   7   1     1758.91     1553.06     98.85 o
   4   7   1      351.85      343.87     31.56 o
   5   7   1      534.04      563.22     40.55 o
   6   7   1       42.10       57.45     19.00 o
   7   7   1        0.05       11.15     33.25 o
   8   7   1       32.56       35.71     47.39 o
   9   7   1       94.65      118.81     37.63 o
  -8   8   1        8.61       22.97     25.49 o
  -7   8   1      125.48       53.98     19.43 o
  -6   8   1       62.08       55.45     19.13 o
  -5   8   1      115.67      148.33     22.83 o
  -4   8   1       98.32      134.96     22.86 o
  -3   8   1     1533.61     1455.88     41.24 o
  -2   8   1      549.75      486.20     27.34 o
  -1   8   1       38.29       54.14     24.53 o
   0   8   1       39.24       50.48     24.53 o
   1   8   1     2029.86     1825.47     65.37 o
   2   8   1     1843.63     1786.59     29.77 o
   3   8   1        7.21       30.87     24.87 o
   4   8   1       17.89        2.88     25.10 o
   5   8   1      189.12      281.50     22.17 o
   6   8   1      187.28      173.67     17.75 o
   7   8   1       61.30       69.03     27.79 o
   8   8   1       41.46       41.73     22.89 o
  -8   9   1       51.40       39.98     28.61 o
  -7   9   1        4.55       63.76     19.97 o
  -6   9   1      651.17      624.47     23.18 o
  -5   9   1       56.60       77.32     19.68 o
  -4   9   1        1.07       22.48     23.07 o
  -3   9   1      214.86      232.96     26.40 o
  -2   9   1     2523.08     2636.75     77.14 o
  -1   9   1        3.72       18.06     24.24 o
   0   9   1       56.42       82.55     23.63 o
   1   9   1     1036.22     1025.51     27.57 o
   2   9   1      211.56      244.04     22.74 o
   3   9   1      112.60      186.10     25.09 o
   4   9   1       99.51      111.08     25.59 o
   5   9   1      347.42      382.81     26.90 o
   6   9   1       74.34       93.37     26.67 o
   7   9   1      126.94      149.28     27.01 o
   8   9   1       68.04      135.51     42.95 o
  -7  10   1       85.03       90.74     30.43 o
  -6  10   1       46.96       90.87     28.52 o
  -5  10   1      188.70      191.16     24.42 o
  -4  10   1      136.65      158.35     23.20 o
  -3  10   1      608.64      583.25     26.59 o
  -2  10   1      193.45      163.83     24.54 o
  -1  10   1     1274.41     1291.61     31.15 o
   0  10   1        0.90       27.56     24.13 o
   1  10   1       32.74       62.08     23.48 o
   2  10   1     1480.46     1281.54     26.49 o
   3  10   1      822.90      907.35     28.73 o
   4  10   1       20.45       22.19     22.09 o
   5  10   1       46.23       67.30     24.02 o
   6  10   1      332.71      332.87     30.13 o
   7  10   1       78.07       71.54     25.26 o
  -6  11   1      209.65      203.92     20.98 o
  -5  11   1      100.05       92.87     22.59 o
  -4  11   1       70.74      105.82     26.47 o
  -3  11   1      340.32      296.38     27.63 o
  -2  11   1      993.40      833.83     48.96 o
  -1  11   1        8.77       -2.68     25.56 o
   0  11   1      395.74      360.53     25.67 o
   1  11   1      802.41      702.68     27.29 o
   2  11   1      707.44      647.60     43.58 o
   3  11   1       22.99       49.11     26.49 o
   4  11   1       87.39       82.17     20.90 o
   5  11   1      285.91      249.92     22.05 o
   6  11   1        4.60       47.54     24.43 o
  -5  12   1      243.40      192.90     33.26 o
  -4  12   1        1.60       36.12     45.95 o
  -3  12   1       68.22       69.37     28.61 o
  -2  12   1        1.67       -6.59     68.84 o
  -1  12   1      705.39      639.99     31.75 o
   0  12   1      240.56      273.35     26.19 o
   1  12   1       93.05       94.54     23.97 o
   2  12   1       90.94       52.20     27.90 o
   3  12   1      273.35      269.87     29.36 o
   4  12   1      376.36      368.32     27.25 o
   5  12   1        0.30       41.38     32.73 o
  -4  13   1      221.82      210.90     43.60 o
  -3  13   1        2.22       25.41     33.16 o
  -2  13   1        2.86       18.12     33.48 o
  -1  13   1      102.16       92.15     38.20 o
   0  13   1      478.77      476.70     63.03 o
   1  13   1       97.87       66.40     27.40 o
   2  13   1       14.99       41.05     28.77 o
   3  13   1       87.23       70.32     38.43 o
  -1  14   1      143.32      132.03     43.24 o
   0  14   1      174.50      132.17     37.13 o
   1  14   1       45.30       38.02     59.75 o
 -10   0   2       48.11      114.72     42.30 o
  -9   0   2        6.45       22.45     28.90 o
  -8   0   2     1504.36     1473.19     45.77 o
  -7   0   2       18.48       49.76     37.59 o
  -6   0   2       89.44       10.21     37.81 o
  -5   0   2     4334.88     4315.07    109.69 o
  -4   0   2     9430.24     8749.06    136.67 o
  -3   0   2     1189.25     1366.19     56.96 o
  -2   0   2     4156.21     4214.65     46.72 o
  -1   0   2    27994.87    28391.61    240.56 o
   0   0   2     7017.33     9695.91    142.75 o
   3   0   2    25697.37    23498.60    100.82 o
   4   0   2     2085.97     2090.98     50.55 o
   5   0   2      362.58      387.83     40.12 o
   6   0   2     2718.24     2791.11     46.93 o
   7   0   2      562.88      600.26     42.22 o
   8   0   2     1729.68     1865.81     44.47 o
   9   0   2       16.74       47.87     28.68 o
  10   0   2       49.24       75.25     42.01 o
 -10   1   2        6.56       90.59     47.66 o
  -9   1   2      480.44      529.69    114.87 o
  -8   1   2      154.19      210.88     22.85 o
  -7   1   2        5.78       14.84     27.19 o
  -6   1   2      485.37      501.94     21.74 o
  -5   1   2     6262.09     5995.21    105.97 o
  -4   1   2    22202.31    20417.80    232.61 o
  -3   1   2       16.94        8.08     17.94 o
  -2   1   2    14072.32    13791.76    258.38 o
  -1   1   2     7861.69     7869.67    209.42 o
   0   1   2    39642.66    47184.41   1363.15 o
   1   1   2     2047.97     2103.85     59.42 o
   2   1   2      131.86      158.03     35.05 o
   3   1   2      350.33      338.22     43.17 o
   4   1   2    30531.57    30111.91    101.65 o
   5   1   2        0.45        1.00     22.79 o
   6   1   2      458.19      411.19     20.79 o
   7   1   2      376.07      491.32     87.82 o
   8   1   2       86.39      145.05     28.91 o
   9   1   2        3.58      -22.69     70.25 o
  10   1   2       43.26      -11.26     36.21 o
 -10   2   2        6.93      -24.49     24.49 o
  -9   2   2       15.16       23.43     31.18 o
  -8   2   2      755.86      790.53     32.52 o
  -7   2   2      430.51      436.90     26.50 o
  -6   2   2      606.46      580.07     23.40 o
  -5   2   2      417.99      425.46     16.71 o
  -4   2   2     1956.70     1928.64     53.37 o
  -3   2   2     3068.07     2785.14     62.06 o
  -2   2   2     4194.47     3993.81     58.95 o
  -1   2   2    15455.39    15098.88    134.13 o
   0   2   2       25.45       51.60     34.85 o
   1   2   2      800.10      781.36     40.26 o
   2   2   2     4058.89     3820.06     55.37 o
   3   2   2    16987.95    16660.58    254.65 o
   4   2   2     9690.78     9389.38     43.71 o
   5   2   2       29.03       20.18     38.35 o
   6   2   2      171.01      182.78     28.34 o
   7   2   2     2011.94     1904.70     32.53 o
   8   2   2      773.56      813.93     49.29 o
   9   2   2        1.20       32.41     17.01 o
  10   2   2        0.55        3.75     29.84 o
 -10   3   2        8.58       -6.69     40.52 o
  -9   3   2       96.10      119.27     59.17 o
  -8   3   2      317.48      294.39     23.41 o
  -7   3   2      156.86      148.24     17.49 o
  -6   3   2        1.51       -3.75     19.75 o
  -5   3   2     4006.97     3792.25     56.36 o
  -4   3   2     3729.40     3761.74     95.22 o
  -3   3   2      444.64      396.98     24.11 o
  -2   3   2     3833.28     3464.08     60.00 o
  -1   3   2    29897.97    28696.76    983.71 o
   0   3   2     2704.27     2713.10     99.07 o
   1   3   2     8975.14     9397.96    636.74 o
   2   3   2     9428.52     9086.18    283.33 o
   3   3   2     3575.28     3373.98     97.22 o
   4   3   2     1010.49     1110.32     31.71 o
   5   3   2     1663.45     1512.24     39.65 o
   6   3   2     1334.73     1156.83     34.98 o
   7   3   2      114.42      198.48     83.43 o
   8   3   2        8.15       26.68     37.78 o
   9   3   2        3.93      124.28     40.70 o
  10   3   2       28.38       45.82     19.98 o
 -10   4   2       45.04       63.06     33.46 o
  -9   4   2       64.52      145.48     28.90 o
  -8   4   2      100.97       84.92     28.04 o
  -7   4   2     1220.94     1237.49     20.59 o
  -6   4   2     2202.10     2123.94     26.67 o
  -5   4   2      516.09      548.90     27.29 o
  -4   4   2      299.64      294.61     34.24 o
  -3   4   2     9478.59     9026.71     97.74 o
  -2   4   2     7577.54     7360.80    245.24 o
  -1   4   2     3072.10     2827.42     84.51 o
   0   4   2      133.44      156.21     27.80 o
   1   4   2     3410.83     3252.34    176.11 o
   2   4   2     2118.82     2200.42     82.32 o
   3   4   2     9297.16     9017.40    267.31 o
   4   4   2      481.80      513.00     21.43 o
   5   4   2        4.87       62.93     20.74 o
   6   4   2       91.01      104.04     20.21 o
   7   4   2     1190.49     1178.03     42.84 o
   8   4   2       20.34       50.98     21.61 o
   9   4   2       21.10       92.25     35.60 o
  -9   5   2       85.52       64.34     21.48 o
  -8   5   2        1.45       38.94     16.41 o
  -7   5   2      283.78      226.88     20.76 o
  -6   5   2      779.03      759.42     31.70 o
  -5   5   2     1247.33     1204.31     22.50 o
  -4   5   2      151.77      209.42     20.38 o
  -3   5   2       15.12       -9.22     16.82 o
  -2   5   2     8586.70     7869.80    299.65 o
  -1   5   2     3707.60     3530.76     57.31 o
   0   5   2      241.45      260.41     26.80 o
   1   5   2     1559.03     1512.76     71.66 o
   2   5   2    12331.66    12172.96    420.71 o
   3   5   2     1927.92     1991.31     92.56 o
   4   5   2        8.68       36.75     20.36 o
   5   5   2      258.81      296.93     30.69 o
   6   5   2     1542.87     1663.61     25.01 o
   7   5   2       12.45       18.56     25.01 o
   8   5   2        7.77        7.23     19.09 o
   9   5   2        5.41       68.12     25.02 o
  -9   6   2        0.00       21.45     46.90 o
  -8   6   2      174.07      166.47     19.19 o
  -7   6   2      132.53      169.93     39.28 o
  -6   6   2      301.85      349.85     18.96 o
  -5   6   2      511.31      441.63     19.02 o
  -4   6   2      987.16      917.06     30.02 o
  -3   6   2     1072.12     1074.62     32.89 o
  -2   6   2       91.79      136.09     26.75 o
  -1   6   2     1361.91     1291.60     28.95 o
   0   6   2      303.94      256.76     26.69 o
   1   6   2     2723.13     2631.45    126.31 o
   2   6   2      545.14      606.28     38.52 o
   3   6   2      735.56      677.78     73.77 o
   4   6   2      126.62      171.00     22.30 o
   5   6   2     1499.09     1453.18     32.24 o
   6   6   2      104.98      166.46     22.31 o
   7   6   2       28.01       73.28     21.69 o
   8   6   2        1.46      -18.17     25.71 o
   9   6   2       57.26       67.66     27.99 o
  -9   7   2       26.02      -15.38     41.61 o
  -8   7   2       18.79       45.55     28.24 o
  -7   7   2      216.33      199.10     17.55 o
  -6   7   2      876.75      861.20     28.16 o
  -5   7   2        1.36       29.09     20.78 o
  -4   7   2       67.36       87.13     20.35 o
  -3   7   2     2593.20     2427.88     45.23 o
  -2   7   2     1125.42     1068.92     33.70 o
  -1   7   2     1461.39     1433.63     27.62 o
   0   7   2     2320.10     2454.77     96.91 o
   1   7   2     4852.08     4978.24    124.57 o
   2   7   2      600.90      532.63     23.85 o
   3   7   2     2004.45     1956.65    111.83 o
   4   7   2      374.61      405.41     37.94 o
   5   7   2      183.79      200.56     21.80 o
   6   7   2       32.18       63.20     31.14 o
   7   7   2       99.74       84.77     22.22 o
   8   7   2        2.32       -6.52     22.49 o
  -8   8   2      147.51      128.97     22.57 o
  -7   8   2       50.21       76.37     19.89 o
  -6   8   2        2.27       47.68     21.70 o
  -5   8   2      956.16      987.26     43.01 o
  -4   8   2     1431.63     1294.47     33.16 o
  -3   8   2       30.29       19.55     21.72 o
  -2   8   2      500.43      468.23     25.71 o
  -1   8   2      712.23      693.69     32.80 o
   0   8   2     1610.36     1581.69     55.79 o
   1   8   2     2101.33     2012.54     49.84 o
   2   8   2      207.25      227.38     26.29 o
   3   8   2       35.14       40.78     24.85 o
   4   8   2        0.80       -3.01     25.92 o
   5   8   2     1429.92     2402.54    538.44 o
   6   8   2       31.37        8.43     26.11 o
   7   8   2      111.74      133.53     26.33 o
   8   8   2        2.31       10.47     22.60 o
  -8   9   2       20.47        6.39     31.01 o
  -7   9   2      286.82      338.31     32.82 o
  -6   9   2      113.58      115.45     29.50 o
  -5   9   2      272.99      269.11     21.00 o
  -4   9   2       51.94       47.92     18.94 o
  -3   9   2     2241.82     2092.95     59.74 o
  -2   9   2      510.05      565.06     25.27 o
  -1   9   2      975.11      935.44     29.03 o
   0   9   2      208.79      199.35     25.72 o
   1   9   2     2843.58     2686.18     85.73 o
   2   9   2      331.39      331.37     23.52 o
   3   9   2     1141.76     1061.88     29.01 o
   4   9   2      566.28      576.80     42.45 o
   5   9   2      193.12      197.09     26.65 o
   6   9   2       63.03       77.15     26.32 o
   7   9   2       23.03       55.21     27.01 o
  -7  10   2        5.38       43.12     41.56 o
  -6  10   2       39.23       65.30     24.95 o
  -5  10   2       39.61       80.75     26.08 o
  -4  10   2        2.15       76.30     29.99 o
  -3  10   2      291.16      239.99     56.67 o
  -2  10   2       39.53       57.34     31.77 o
  -1  10   2        2.99       31.73     25.67 o
   0  10   2      538.53      488.54     26.97 o
   1  10   2     1000.48      982.23     53.65 o
   2  10   2       14.78       32.14     24.73 o
   3  10   2        2.01        5.59     31.84 o
   4  10   2      595.06      580.77     39.94 o
   5  10   2      279.42      309.51     28.40 o
   6  10   2      113.29      119.30     24.24 o
   7  10   2        2.07       -2.84     24.83 o
  -6  11   2       32.54       50.95     34.73 o
  -5  11   2       27.87       94.09     43.56 o
  -4  11   2      115.20       72.12     35.96 o
  -3  11   2      175.22      207.83     26.83 o
  -2  11   2      502.88      543.12     33.42 o
  -1  11   2        0.30       -6.79     32.74 o
   0  11   2      339.07      411.89     38.62 o
   1  11   2        7.39       14.16     22.95 o
   2  11   2      817.91      787.12     28.65 o
   3  11   2       59.93       77.22     31.19 o
   4  11   2        0.79       56.21     36.16 o
   5  11   2        0.54       40.99     26.51 o
   6  11   2       38.89      -14.46     29.24 o
  -5  12   2       24.97       58.08     45.70 o
  -4  12   2       64.76      105.52     27.17 o
  -3  12   2       97.17       54.19     27.34 o
  -2  12   2       81.61      134.07     32.62 o
  -1  12   2       56.42       65.70     33.01 o
   0  12   2        2.97       20.29     30.77 o
   1  12   2      116.81      139.71     34.28 o
   2  12   2       88.91       92.04     37.26 o
   3  12   2        0.13       16.22     36.42 o
   4  12   2       84.32       95.06     36.84 o
   5  12   2       26.18       19.98     24.85 o
  -4  13   2       54.63      -28.39     30.27 o
  -3  13   2        1.03        5.11     32.85 o
  -2  13   2      109.49      119.64     38.60 o
  -1  13   2       15.15       30.78     35.85 o
   0  13   2       70.22       68.21     31.98 o
   1  13   2        6.44       32.28     32.49 o
   2  13   2       84.81      108.49     38.45 o
   3  13   2       26.61       76.45     38.12 o
   0  14   2       53.04       79.16     41.86 o
 -10   1   3        0.51       70.69     43.24 o
  -9   1   3      121.69      258.57    101.39 o
  -8   1   3      131.15      177.60     48.63 o
  -7   1   3      318.96      343.10     49.88 o
  -6   1   3       42.99       68.16     19.29 o
  -5   1   3     1043.80      969.66     31.80 o
  -4   1   3        1.10       33.92     15.94 o
  -3   1   3     1863.29     1813.07     21.63 o
  -2   1   3      496.12      438.85     20.54 o
  -1   1   3      730.30      755.44     32.10 o
   0   1   3      669.39      828.99     47.22 o
   1   1   3       20.27       58.64     41.24 o
   2   1   3     3553.94     3262.16     57.07 o
   3   1   3     1491.73     1481.31     37.23 o
   4   1   3    10098.97    10570.19     71.48 o
   5   1   3       87.72       51.29     20.15 o
   6   1   3      174.52      186.07     23.12 o
   7   1   3       72.70      104.75     27.64 o
   8   1   3      210.31      209.51     23.66 o
   9   1   3       32.65       60.13     25.13 o
  10   1   3        4.30       14.17     31.38 o
 -10   2   3       21.13       35.13     89.84 o
  -9   2   3       10.13      -44.46     49.97 o
  -8   2   3      199.68      317.07     36.10 o
  -7   2   3       26.71       52.48     17.61 o
  -6   2   3     1157.00     1162.42     19.96 o
  -5   2   3      678.80      646.56     19.09 o
  -4   2   3     4752.28     4460.35     25.98 o
  -3   2   3     2115.93     1916.52     69.60 o
  -2   2   3    18016.16    17158.57    226.68 o
  -1   2   3    13121.89    13276.35    226.13 o
   0   2   3    10431.95    12202.98    421.36 o
   1   2   3    16152.51    17854.90    989.83 o
   2   2   3     1799.70     1775.63     86.08 o
   3   2   3     3223.82     2895.24     32.99 o
   4   2   3      685.19      784.30     31.87 o
   5   2   3     1274.35     1217.87     23.74 o
   6   2   3       70.99       83.10     28.61 o
   7   2   3       27.13      -27.28     28.79 o
   8   2   3      243.92      219.65     69.26 o
   9   2   3       13.69       50.07     18.80 o
  10   2   3       67.06       44.66     22.40 o
 -10   3   3       25.86       61.21     49.29 o
  -9   3   3       42.44      155.52     59.24 o
  -8   3   3        0.60       26.24     34.29 o
  -7   3   3      737.60      731.46     29.47 o
  -6   3   3       20.42       22.07     17.42 o
  -5   3   3     1176.13     1090.85     20.18 o
  -4   3   3     1681.37     1621.56     29.20 o
  -3   3   3     6909.12     6663.40     77.89 o
  -2   3   3     2956.19     2715.94     53.47 o
  -1   3   3      757.29      720.05     33.24 o
   0   3   3    11106.63    12003.59    710.52 o
   1   3   3     5116.35     5434.79    413.07 o
   2   3   3     9862.02    10224.02    464.44 o
   3   3   3        8.55       38.52     30.74 o
   4   3   3     3309.19     3098.89     67.25 o
   5   3   3       78.82       58.02     24.40 o
   6   3   3     4892.74     4761.96    115.66 o
   7   3   3       37.46       20.95     20.44 o
   8   3   3       27.72       94.58     23.46 o
   9   3   3        0.23       92.66     51.39 o
 -10   4   3      167.00      124.94     73.18 o
  -9   4   3       38.86       37.45     58.08 o
  -8   4   3       39.51       61.51     24.64 o
  -7   4   3      228.16      259.25     25.80 o
  -6   4   3     1382.35     1370.23     38.82 o
  -5   4   3      156.86      177.70     22.59 o
  -4   4   3      132.25      128.18     22.42 o
  -3   4   3      575.87      559.38     26.64 o
  -2   4   3     1774.38     1645.32     27.64 o
  -1   4   3       10.85       39.62     32.85 o
   0   4   3      555.52      557.13     35.23 o
   1   4   3       94.75       61.05     30.32 o
   2   4   3       17.75       17.12     26.85 o
   3   4   3      265.80      216.22     49.83 o
   4   4   3     2531.87     2522.14     73.11 o
   5   4   3     2635.95     2608.27     70.32 o
   6   4   3       76.70       47.47     20.77 o
   7   4   3       69.76       17.97     21.37 o
   8   4   3       59.64       86.26     51.67 o
   9   4   3      218.72      231.63     22.27 o
  -9   5   3       30.11      101.80     27.95 o
  -8   5   3      280.02      223.57     50.93 o
  -7   5   3       51.49       48.70     17.81 o
  -6   5   3      640.54      566.91     19.16 o
  -5   5   3       52.68      103.92     20.82 o
  -4   5   3     4169.26     4004.51     59.29 o
  -3   5   3     3909.19     3550.95     44.63 o
  -2   5   3     8682.35     8350.90    182.18 o
  -1   5   3     1582.38     1613.83     36.55 o
   0   5   3     2450.31     2615.47     79.39 o
   1   5   3    17883.77    18144.17    867.95 o
   2   5   3      395.96      336.38     23.88 o
   3   5   3     2226.51     2296.66    152.60 o
   4   5   3       42.78       87.70     24.37 o
   5   5   3     3377.97     3384.60     72.35 o
   6   5   3       60.09      118.89     22.26 o
   7   5   3      332.22      324.31     28.97 o
   8   5   3       54.27       95.14     17.81 o
   9   5   3        8.31       30.23     41.16 o
  -9   6   3        0.60        2.28     27.44 o
  -8   6   3       74.23       87.12     19.11 o
  -7   6   3      948.17      936.04     28.16 o
  -6   6   3      121.51      146.01     18.66 o
  -5   6   3     1073.66     1081.26     28.39 o
  -4   6   3     2525.68     2319.07     67.06 o
  -3   6   3     4047.18     3983.96     89.24 o
  -2   6   3       43.02       78.16     21.99 o
  -1   6   3     5829.06     5688.27    320.33 o
   0   6   3     7427.67     7008.36    227.98 o
   1   6   3      490.44      510.21     24.84 o
   2   6   3      735.74      738.60     32.81 o
   3   6   3      521.57      556.29     34.45 o
   4   6   3     4359.17     4314.19    300.13 o
   5   6   3      918.07     1002.74     59.90 o
   6   6   3       71.89      105.14     39.63 o
   7   6   3       58.94       76.40     25.47 o
   8   6   3      125.31      168.62     25.90 o
   9   6   3      171.19      166.97     23.25 o
  -9   7   3       32.45       29.05     26.50 o
  -8   7   3      223.45      249.20     20.21 o
  -7   7   3       59.76      106.73     21.46 o
  -6   7   3        5.98       10.19     22.32 o
  -5   7   3      170.72      191.98     20.32 o
  -4   7   3      900.22      870.74     30.44 o
  -3   7   3     4225.40     3793.23     29.88 o
  -2   7   3     1504.80     1478.63     31.14 o
  -1   7   3      108.96      142.82     40.74 o
   0   7   3      153.56      205.08     23.46 o
   1   7   3     7240.34     6867.62    156.71 o
   2   7   3      814.25      798.44     33.04 o
   3   7   3      538.27      517.80     21.89 o
   4   7   3      613.92      668.23     57.51 o
   5   7   3     1356.56     1390.85     91.91 o
   6   7   3       93.94       12.62     25.46 o
   7   7   3       31.11       24.50     21.88 o
   8   7   3      119.56      117.74     22.78 o
  -8   8   3       58.84       63.27     33.21 o
  -7   8   3      252.12      289.98     26.12 o
  -6   8   3      549.87      505.39     38.91 o
  -5   8   3      113.50      178.98     28.00 o
  -4   8   3      774.21      702.59     23.48 o
  -3   8   3      166.65      126.31     54.97 o
  -2   8   3     1485.41     1569.82     27.61 o
  -1   8   3       40.69       82.05     32.45 o
   0   8   3      992.64      879.11     45.77 o
   1   8   3      733.38      738.42     38.26 o
   2   8   3      164.58      204.41     23.16 o
   3   8   3       84.27       78.27     21.60 o
   4   8   3      769.00      702.95    124.46 o
   5   8   3      450.16      404.98    110.01 o
   6   8   3      229.26      233.70     36.99 o
   7   8   3       23.20       57.67     32.06 o
   8   8   3       16.01       37.74     23.64 o
  -8   9   3        2.14       19.31     24.48 o
  -7   9   3      418.92      361.66     30.83 o
  -6   9   3      390.02      388.79     21.63 o
  -5   9   3       33.90      -21.32     33.51 o
  -4   9   3        2.86       21.90     81.91 o
  -3   9   3     1315.64     1366.54     83.87 o
  -2   9   3       28.93       54.59     68.66 o
  -1   9   3      379.01      434.51     33.33 o
   0   9   3       16.50       55.66     25.91 o
   1   9   3      658.40      626.92     24.75 o
   2   9   3     1573.27     1465.29     37.54 o
   3   9   3      713.53      798.66     35.80 o
   4   9   3       32.83       81.62     27.56 o
   5   9   3       25.78       49.64     33.61 o
   6   9   3      389.23      421.76     37.19 o
   7   9   3       88.41      142.84     30.42 o
  -7  10   3       28.31       14.90     22.40 o
  -6  10   3      312.61      281.31     25.36 o
  -5  10   3      119.66      126.71     52.62 o
  -4  10   3       10.72      -21.00     24.97 o
  -3  10   3      337.08      266.67     31.70 o
  -2  10   3     2994.28     2945.51    126.78 o
  -1  10   3      516.40      484.78     64.02 o
   0  10   3       99.78       64.91     39.51 o
   1  10   3     1076.99     1029.22     50.41 o
   2  10   3      924.24      917.13     31.70 o
   3  10   3        0.96       67.73     69.82 o
   4  10   3       96.45       51.52     33.69 o
   5  10   3      342.59      294.56     35.29 o
   6  10   3       23.35       26.10     23.68 o
   7  10   3       43.03       53.73     28.28 o
  -6  11   3       97.91      144.81     26.75 o
  -5  11   3      235.91      255.03     22.81 o
  -4  11   3        2.75       54.25     61.24 o
  -3  11   3      126.93      169.38     31.93 o
  -2  11   3        1.24       15.15     25.13 o
  -1  11   3     1187.54     1104.83     85.50 o
   0  11   3       53.66      100.02     31.06 o
   1  11   3      167.29      172.19     30.56 o
   2  11   3       49.02       53.04     29.49 o
   3  11   3      806.22      734.28     36.43 o
   4  11   3       14.71       28.49     33.34 o
   5  11   3        9.83      -24.89     34.68 o
   6  11   3       45.60       61.81     27.40 o
  -5  12   3       40.17       48.97     33.13 o
  -4  12   3      180.02      193.37     39.65 o
  -3  12   3        3.90       73.15     38.53 o
  -2  12   3      242.11      240.64     32.98 o
  -1  12   3        0.41       51.37     32.74 o
   0  12   3      244.14      254.28     31.91 o
   1  12   3       43.90       37.64     31.68 o
   2  12   3      192.70      179.69     42.62 o
   3  12   3       91.63      121.37     36.56 o
   4  12   3       79.80       96.08     37.49 o
   5  12   3       66.41       54.85     27.67 o
  -4  13   3       14.87       31.50     42.44 o
  -3  13   3        1.44      -20.15     33.33 o
  -2  13   3        4.03        2.66     40.74 o
  -1  13   3      341.96      275.25     71.48 o
   0  13   3      154.59      193.45     33.81 o
   1  13   3      100.27       94.02     30.96 o
   2  13   3       10.44       49.53     36.63 o
   3  13   3      141.75      146.10     37.67 o
 -10   0   4        8.58       98.21     42.08 o
  -9   0   4      554.71      610.76     30.56 o
  -8   0   4      313.04      277.97     41.50 o
  -7   0   4      405.53      385.94     23.86 o
  -6   0   4      232.30      259.36     28.50 o
  -5   0   4     7958.24     8251.34     69.13 o
  -4   0   4     8552.03     7726.47     42.85 o
  -3   0   4     2430.84     2280.57     35.49 o
  -2   0   4     3193.30     3005.14     86.95 o
  -1   0   4     1123.75     1289.19     55.28 o
   0   0   4    58224.20    71758.80    672.10 o
   1   0   4     9155.60     9581.55    450.16 o
   2   0   4     2796.76     2840.14     61.92 o
   4   0   4     4879.65     5061.55     58.16 o
   5   0   4     5060.76     5065.54     56.06 o
   6   0   4       64.31       85.17     39.62 o
   7   0   4     1007.85     1056.39     42.01 o
   8   0   4       48.40      113.27     40.78 o
   9   0   4       29.75       38.10     41.43 o
  10   0   4       70.56       29.96     31.14 o
 -10   1   4       12.62       36.69     86.22 o
  -9   1   4        2.52       74.53     36.79 o
  -8   1   4      667.33      753.33     51.10 o
  -7   1   4      339.65      361.00     19.88 o
  -6   1   4      134.99      151.72     17.50 o
  -5   1   4     3349.55     3265.61     23.68 o
  -4   1   4     3812.94     3635.29    188.41 o
  -3   1   4     3793.28     3633.72     34.03 o
  -2   1   4     9915.70     8845.51    343.56 o
  -1   1   4    44214.30    46056.50    388.01 o
   0   1   4      574.60      753.73     38.09 o
   1   1   4     6878.55     7390.15    159.94 o
   2   1   4     8425.67     8265.12     75.54 o
   3   1   4    19190.37    18109.18     91.11 o
   4   1   4     1517.45     1594.00     47.73 o
   5   1   4      274.38      288.45     26.76 o
   6   1   4     3311.00     3260.12    101.11 o
   7   1   4     1200.95     1196.71     43.82 o
   8   1   4      361.81      394.56     27.23 o
   9   1   4       49.04       45.49     46.14 o
  10   1   4        1.91       44.93     22.13 o
 -10   2   4       78.41       66.93     47.87 o
  -9   2   4      454.77      390.36     54.72 o
  -8   2   4      151.40      169.06     35.96 o
  -7   2   4      102.80      136.31     19.56 o
  -6   2   4      988.40      946.26     21.69 o
  -5   2   4     6323.46     5926.91    124.10 o
  -4   2   4     4488.72     4127.51     38.45 o
  -3   2   4      282.30      283.67     21.17 o
  -2   2   4        3.79       10.59     19.56 o
  -1   2   4    10599.62    11001.17    279.32 o
   0   2   4    12779.22    14626.45    165.61 o
   1   2   4     1739.43     1852.39     49.97 o
   2   2   4     1349.54      884.88    165.60 o
   3   2   4      899.88      826.45     29.11 o
   4   2   4     1148.00     1136.67     32.55 o
   5   2   4      342.89      393.47     24.19 o
   6   2   4     3644.81     3488.18    158.85 o
   7   2   4      347.67      356.31     18.91 o
   8   2   4      411.64      405.61     29.47 o
   9   2   4       18.02       47.64     18.83 o
  10   2   4      196.64      235.96     33.39 o
 -10   3   4       45.13       72.98     60.95 o
  -9   3   4       33.35       -0.21     54.14 o
  -8   3   4      212.82      164.11     23.32 o
  -7   3   4      239.37      231.10     30.45 o
  -6   3   4     4099.56     3558.82    342.09 o
  -5   3   4        3.08       25.51     22.35 o
  -4   3   4       69.77       71.21     34.86 o
  -3   3   4     3821.13     3550.96     49.58 o
  -2   3   4    22425.58    21504.49    565.93 o
  -1   3   4     2957.28     2768.72     85.39 o
   0   3   4     2369.87     2637.43    107.05 o
   1   3   4     2432.80     2474.61    188.63 o
   2   3   4     6732.80     6724.76    479.58 o
   3   3   4     9436.06     8826.88    246.35 o
   4   3   4       60.86       43.08     24.67 o
   5   3   4       21.14       28.91     61.89 o
   6   3   4       14.17       31.63     26.41 o
   7   3   4     1719.46     1661.33     63.63 o
   8   3   4       34.48       81.42     48.02 o
   9   3   4        4.96      -19.44     31.69 o
 -10   4   4       22.22      107.33     43.17 o
  -9   4   4       15.55       10.77     28.98 o
  -8   4   4      116.66      129.97     20.19 o
  -7   4   4      653.22      565.60     32.15 o
  -6   4   4      207.66      222.83     48.39 o
  -5   4   4     3179.09     3013.63     28.21 o
  -4   4   4      535.01      547.38     21.24 o
  -3   4   4        2.23       24.93     26.66 o
  -2   4   4     6284.26     4736.33    553.70 o
  -1   4   4    14687.86    15033.81    278.55 o
   0   4   4      670.15      725.70     52.75 o
   1   4   4     1072.63     1298.34    121.33 o
   2   4   4    18098.69    17571.45   1227.60 o
   3   4   4     4205.72     4192.60    290.50 o
   4   4   4      363.73      368.88     43.74 o
   5   4   4      251.51      257.59     44.94 o
   6   4   4     2204.46     2242.24     56.53 o
   7   4   4        8.53      -14.64     25.01 o
   8   4   4       40.31       59.81     19.14 o
   9   4   4       10.69       20.94     25.27 o
  -9   5   4      217.76      175.04     43.22 o
  -8   5   4       12.57       40.34     17.78 o
  -7   5   4       70.03      105.85     33.86 o
  -6   5   4     1005.57      952.48     45.39 o
  -5   5   4      240.39      234.22     23.66 o
  -4   5   4      311.55      282.74     23.38 o
  -3   5   4     4165.63     4063.98     43.98 o
  -2   5   4     7965.12     7919.42    128.08 o
  -1   5   4      131.02      134.86     45.92 o
   0   5   4      258.97      286.57     31.80 o
   1   5   4     5419.38     5767.07    250.45 o
   2   5   4      659.61      665.99     60.41 o
   3   5   4     1954.31     1934.04    234.87 o
   4   5   4      203.18      287.30     76.63 o
   5   5   4      545.21      516.87     60.29 o
   6   5   4       75.71      108.11     43.75 o
   7   5   4      246.60      250.85     25.68 o
   8   5   4       30.90       83.15     26.87 o
   9   5   4       15.53      113.76     32.08 o
  -9   6   4       37.66       68.17     19.86 o
  -8   6   4      173.71      178.64     19.36 o
  -7   6   4      229.47      274.98     22.52 o
  -6   6   4       75.37       97.83     28.54 o
  -5   6   4     1038.01     1025.61     26.23 o
  -4   6   4       22.00       26.47     20.12 o
  -3   6   4     1367.49     1244.48     32.04 o
  -2   6   4     3297.08     3325.47     53.63 o
  -1   6   4     1028.09      998.47     60.47 o
   0   6   4      568.47      606.20     26.54 o
   1   6   4     1186.41     1291.77     40.18 o
   2   6   4     2140.95     2186.42     92.25 o
   3   6   4        6.42       35.68     44.11 o
   4   6   4      889.54      997.37     39.47 o
   5   6   4       13.10      108.78     31.90 o
   6   6   4      762.22      731.92     26.44 o
   7   6   4        0.04       17.61     25.48 o
   8   6   4       40.70       18.84     31.49 o
   9   6   4        4.71       -2.23     37.25 o
  -9   7   4        3.60        2.55     24.60 o
  -8   7   4      259.17      276.21     30.15 o
  -7   7   4        0.19       57.66     19.05 o
  -6   7   4      109.58      143.51     21.00 o
  -5   7   4      434.27      454.62     28.89 o
  -4   7   4     5826.49     5463.51    109.62 o
  -3   7   4      187.71      259.44     74.56 o
  -2   7   4      246.11      279.49     39.47 o
  -1   7   4     1143.00     1202.34     52.98 o
   0   7   4     4290.91     4342.32    161.99 o
   1   7   4     1062.33     1083.86     60.86 o
   2   7   4      184.61      162.37     28.41 o
   3   7   4        8.17       55.85     27.32 o
   4   7   4      342.89      389.97     34.55 o
   5   7   4     1973.03     1951.66     62.29 o
   6   7   4      103.71      131.06     45.34 o
   7   7   4       31.16       44.64     26.64 o
   8   7   4       27.10      -20.74     20.74 o
  -8   8   4      113.21      206.37     41.21 o
  -7   8   4      273.99      252.82     21.66 o
  -6   8   4      201.05      241.96     20.67 o
  -5   8   4       76.76       59.03     26.02 o
  -4   8   4       13.52      -16.69     28.77 o
  -3   8   4     2684.12     2504.13     29.06 o
  -2   8   4      358.67      361.18     27.96 o
  -1   8   4     1337.67     1288.44     99.48 o
   0   8   4     1585.28     1506.98     36.80 o
   1   8   4     3162.41     3209.05     63.89 o
   2   8   4        3.74       15.79     24.71 o
   3   8   4      282.03      356.19     47.75 o
   4   8   4     1840.50     1916.55    150.97 o
   5   8   4      332.99      347.36     35.23 o
   6   8   4        1.41       10.16     68.98 o
   7   8   4       33.38       14.70     25.37 o
   8   8   4      126.05      141.57     29.90 o
  -8   9   4       45.62       54.67     24.55 o
  -7   9   4       89.34      130.37     24.73 o
  -6   9   4      101.70      104.61     23.66 o
  -5   9   4       12.63       22.99     38.06 o
  -4   9   4      955.86      848.53     31.79 o
  -3   9   4      125.86      104.83     25.60 o
  -2   9   4      439.40      421.60     53.38 o
  -1   9   4       57.69      114.85     26.56 o
   0   9   4     2278.33     2259.32     94.46 o
   1   9   4      830.00      866.80     31.30 o
   2   9   4      163.11      173.77     28.72 o
   3   9   4       89.12       71.06     33.40 o
   4   9   4      631.80      689.24     49.79 o
   5   9   4      838.12      747.41     49.50 o
   6   9   4       22.43       29.23     26.57 o
   7   9   4       10.77        2.54     26.80 o
  -7  10   4      110.04       57.38     31.33 o
  -6  10   4       36.87       47.30     30.60 o
  -5  10   4      211.98      216.85     29.91 o
  -4  10   4        2.33       12.91     24.31 o
  -3  10   4      929.62      917.90     29.40 o
  -2  10   4      211.00      276.37     44.98 o
  -1  10   4       17.44       39.78     26.05 o
   0  10   4        0.11       12.76     31.55 o
   1  10   4      300.95      301.54     29.81 o
   2  10   4       59.75      138.21     28.15 o
   3  10   4       98.57       70.84     33.60 o
   4  10   4       40.48       38.67     34.00 o
   5  10   4        4.58       38.26     53.41 o
   6  10   4       10.58       33.67     23.57 o
   7  10   4       13.13       38.25     28.39 o
  -6  11   4       96.61       66.25     26.95 o
  -5  11   4       45.57        8.88     30.96 o
  -4  11   4        0.54       12.95     31.53 o
  -3  11   4      396.59      352.13     26.26 o
  -2  11   4       44.87       68.53     32.21 o
  -1  11   4      398.67      511.90     30.39 o
   0  11   4       77.83      103.88     31.81 o
   1  11   4      662.69      668.67     55.42 o
   2  11   4       63.94       33.35     28.93 o
   3  11   4       38.94       40.10     33.17 o
   4  11   4      274.41      258.16     34.68 o
   5  11   4       70.05       75.80     40.67 o
   6  11   4       31.01       47.18     27.83 o
  -5  12   4        5.27       28.39     32.22 o
  -4  12   4       25.12       29.43     58.30 o
  -3  12   4       23.30       80.89     32.52 o
  -2  12   4      131.20      165.52     34.29 o
  -1  12   4       94.49      125.09     33.68 o
   0  12   4      196.95      254.24     36.22 o
   1  12   4       67.19       74.77     32.20 o
   2  12   4      150.74      180.50     29.75 o
   3  12   4      157.52      154.53     34.60 o
   4  12   4        0.29      -39.22     39.22 o
   5  12   4       38.48       -1.92     75.54 o
  -3  13   4       24.46       50.64     32.91 o
  -2  13   4        0.13       96.04     80.93 o
  -1  13   4       55.26       80.27     34.29 o
   0  13   4       14.89        5.22     38.32 o
   1  13   4       54.86       88.03     32.92 o
   2  13   4        0.09       27.50     28.20 o
   3  13   4       19.64       17.91     38.94 o
 -10   1   5        0.07      -32.59     63.55 o
  -9   1   5       28.37        1.31     45.77 o
  -8   1   5        4.18       10.95     19.96 o
  -7   1   5       43.56       39.09     23.00 o
  -6   1   5      552.57      545.97     33.70 o
  -5   1   5       31.63       33.50     16.24 o
  -4   1   5       88.24       54.76     16.16 o
  -3   1   5     3168.52     2999.77     67.15 o
  -2   1   5     2453.41     2315.59     28.15 o
  -1   1   5    14458.95    15448.77     75.33 o
   0   1   5     2456.53     2954.31     43.27 o
   1   1   5     6088.68     6618.07    284.03 o
   2   1   5     3427.71     2603.65   1574.52 o
   3   1   5     2273.81     2240.32     56.35 o
   4   1   5       14.38      -24.45     24.45 o
   5   1   5      776.97      701.66     21.95 o
   6   1   5      116.67       78.56     53.02 o
   7   1   5      122.22      127.29     37.91 o
   8   1   5        0.91       -0.25     26.52 o
   9   1   5        7.20       67.97     17.53 o
  10   1   5       42.14       26.42     26.12 o
 -10   2   5       12.19       30.94     68.41 o
  -9   2   5      143.24      204.13     31.47 o
  -8   2   5        0.07       -6.99     22.96 o
  -7   2   5     1332.10     1178.71    313.59 o
  -6   2   5       38.33       69.37     22.56 o
  -5   2   5     3786.65     3512.65     65.77 o
  -4   2   5      741.03      822.65     19.27 o
  -3   2   5     5474.39     5117.86    126.36 o
  -2   2   5     1747.70     1648.85     29.00 o
  -1   2   5     4263.91     4570.43    136.90 o
   0   2   5     7750.30     8655.04    170.89 o
   1   2   5     2211.14     2483.22    167.35 o
   2   2   5     4874.34     5331.65    136.19 o
   3   2   5      656.06      619.98     33.54 o
   4   2   5     1845.85     1765.01     47.29 o
   5   2   5      368.56      358.39     24.67 o
   6   2   5      582.04      614.45     31.55 o
   7   2   5      478.98      509.22     54.13 o
   8   2   5      204.20      216.94     20.99 o
   9   2   5       42.17       58.36     31.39 o
 -10   3   5       11.61       25.85     39.40 o
  -9   3   5        9.06       19.32     20.66 o
  -8   3   5       49.24       80.68     17.96 o
  -7   3   5       41.99       64.29     17.55 o
  -6   3   5      809.11      895.31     37.30 o
  -5   3   5      480.99      486.36     44.49 o
  -4   3   5       78.94       69.44     21.02 o
  -3   3   5     3087.57     2852.56     62.09 o
  -2   3   5     1438.04     1371.38     29.02 o
  -1   3   5    13043.22    13521.13    189.05 o
   0   3   5      139.58      175.16     32.19 o
   1   3   5    10238.88    11303.36     95.20 o
   2   3   5      116.87      134.57     25.22 o
   3   3   5     5655.86     5581.35    294.55 o
   4   3   5      234.38      242.77     53.23 o
   5   3   5     2362.57     2308.90     40.49 o
   6   3   5      127.57      150.68     44.67 o
   7   3   5      244.19      231.82     19.48 o
   8   3   5      562.82      544.44     20.01 o
   9   3   5      125.83      151.83     65.81 o
 -10   4   5        0.12       47.15     30.27 o
  -9   4   5        2.54       81.45     30.10 o
  -8   4   5      548.52      515.50     35.52 o
  -7   4   5      952.75      929.28     43.60 o
  -6   4   5       96.76       73.52     23.08 o
  -5   4   5      101.86       94.36     22.80 o
  -4   4   5     5791.99     5330.50    100.61 o
  -3   4   5     4934.42     4623.29    141.24 o
  -2   4   5     4153.03     3790.41    197.08 o
  -1   4   5      946.70     1050.64     38.49 o
   0   4   5     3492.70     3789.74    135.36 o
   1   4   5     6076.95     6381.14    349.16 o
   2   4   5     3584.46     3451.87    250.69 o
   3   4   5      128.81      181.68     32.51 o
   4   4   5       82.03       77.32     31.41 o
   5   4   5      471.73      455.49     31.90 o
   6   4   5       10.45       22.70     43.38 o
   7   4   5       64.96      105.22     59.33 o
   8   4   5       35.10      135.71     47.62 o
   9   4   5        0.20      -42.32     42.32 o
  -9   5   5        0.13        9.30     63.53 o
  -8   5   5        6.15      -37.19     37.19 o
  -7   5   5      152.51      178.98     25.08 o
  -6   5   5      383.34      457.07     38.05 o
  -5   5   5       22.42       47.38     24.12 o
  -4   5   5     1412.88     1254.65     41.83 o
  -3   5   5     1061.57     1113.71     24.42 o
  -2   5   5      730.58      685.09     33.44 o
  -1   5   5      356.83      352.56     28.50 o
   0   5   5    16664.27    17108.05    624.23 o
   1   5   5      195.04      203.34     26.15 o
   2   5   5     2921.13     2935.29    215.57 o
   3   5   5      132.59      129.24     25.00 o
   4   5   5     4805.54     4821.23    343.55 o
   5   5   5      924.47     1001.31     33.55 o
   6   5   5      483.01      475.69     32.00 o
   7   5   5      132.79      218.38     33.29 o
   8   5   5      145.99      200.49     29.45 o
   9   5   5      174.66      182.06     26.63 o
  -9   6   5        1.37      -17.89     21.99 o
  -8   6   5      444.27      466.63     23.08 o
  -7   6   5       14.44       57.16     24.03 o
  -6   6   5     1707.81     1636.39     49.92 o
  -5   6   5        5.79       -2.65     22.27 o
  -4   6   5     3660.36     3668.12     54.72 o
  -3   6   5     2065.65     2012.78     41.10 o
  -2   6   5     2749.06     2773.44     40.56 o
  -1   6   5        5.32      -34.74     34.74 o
   0   6   5     1051.80     1137.63    188.11 o
   1   6   5     6173.03     6531.63    410.30 o
   2   6   5      343.59      418.40     53.29 o
   3   6   5      158.48      187.96     30.93 o
   4   6   5      580.31      609.85     85.61 o
   5   6   5     1558.67     1511.99    120.88 o
   6   6   5      145.05      137.35     86.73 o
   7   6   5       12.26      -14.04     34.31 o
   8   6   5      196.41      240.60     26.72 o
   9   6   5        4.72      123.34     44.98 o
  -9   7   5        0.26      -11.93     21.18 o
  -8   7   5        4.06       38.20     20.10 o
  -7   7   5      497.23      594.31     44.55 o
  -6   7   5        3.79       11.19     19.19 o
  -5   7   5       35.99       79.44     18.52 o
  -4   7   5     1142.15      999.33     26.73 o
  -3   7   5     1019.45     1071.67     32.76 o
  -2   7   5        5.89        8.97     79.88 o
  -1   7   5      169.81      168.13     26.22 o
   0   7   5    11158.13    10991.67    442.93 o
   1   7   5       18.91       48.64     30.96 o
   2   7   5      635.95      647.23     30.32 o
   3   7   5        9.50       51.88     22.85 o
   4   7   5     2740.09     2729.78     88.43 o
   5   7   5      553.04      567.49     27.88 o
   6   7   5      101.94      168.00     33.32 o
   7   7   5        2.74       11.57     52.63 o
   8   7   5      133.02      168.21     24.84 o
  -8   8   5      110.66      113.57     21.51 o
  -7   8   5      203.14      226.35     21.47 o
  -6   8   5      151.52      193.56     24.78 o
  -5   8   5       55.26      109.07     24.82 o
  -4   8   5     1261.51     1244.51     72.17 o
  -3   8   5     4187.46     4097.36     36.28 o
  -2   8   5      537.82      452.71     33.16 o
  -1   8   5      151.62      130.34     58.99 o
   0   8   5      194.05      224.93     33.40 o
   1   8   5     1736.16     1749.93     72.45 o
   2   8   5      345.51      423.96     28.78 o
   3   8   5      492.58      500.30     47.44 o
   4   8   5      208.21      205.99     34.88 o
   5   8   5      112.17      147.38     33.69 o
   6   8   5       59.08       88.10     34.21 o
   7   8   5       90.65      134.93     24.36 o
   8   8   5      169.16      157.68     29.71 o
  -7   9   5      325.98      295.86     23.56 o
  -6   9   5       74.53       39.33     57.54 o
  -5   9   5      492.57      479.14     30.60 o
  -4   9   5       42.45       12.19     21.17 o
  -3   9   5       23.16       78.68     30.50 o
  -2   9   5     1553.91     1490.36     79.49 o
  -1   9   5      597.03      624.75     35.34 o
   0   9   5      588.00      458.90     56.73 o
   1   9   5     1369.84     1439.83     49.40 o
   2   9   5     1517.40     1558.55     45.78 o
   3   9   5      111.19       58.49     28.44 o
   4   9   5      370.40      463.92     35.46 o
   5   9   5      346.07      246.27     50.26 o
   6   9   5       60.48       44.09     43.67 o
   7   9   5       42.12       58.58     58.88 o
  -7  10   5       27.51       84.11     55.91 o
  -6  10   5      229.91      314.31     32.52 o
  -5  10   5        7.07       39.72     66.74 o
  -4  10   5       18.87       95.83     56.49 o
  -3  10   5      914.71      911.33     34.53 o
  -2  10   5      175.37      174.18     54.75 o
  -1  10   5      631.29      650.96     35.98 o
   0  10   5        0.34       16.02     38.31 o
   1  10   5      290.87      288.08     30.25 o
   2  10   5      104.15      145.19     28.66 o
   3  10   5     1037.96     1028.12     32.25 o
   4  10   5       15.80       14.78     42.62 o
   5  10   5        5.92       26.06     34.54 o
   6  10   5       73.54       71.61     28.04 o
  -6  11   5      141.60      127.03     31.00 o
  -5  11   5      201.95      257.29    105.34 o
  -4  11   5        4.35       -6.96     30.93 o
  -3  11   5       19.38       58.17     25.87 o
  -2  11   5     1134.29     1091.52     36.35 o
  -1  11   5      143.13      112.52     33.56 o
   0  11   5      163.35      245.12     53.99 o
   1  11   5      131.49      116.39     30.95 o
   2  11   5     1024.10      943.35     33.64 o
   3  11   5        6.50       19.97     36.42 o
   4  11   5        9.34       20.18     33.65 o
   5  11   5       31.33       66.11     35.04 o
  -5  12   5      277.42      257.34     33.49 o
  -4  12   5       89.20      140.74     64.82 o
  -3  12   5       58.89       39.93     26.63 o
  -2  12   5       71.20      104.65     34.47 o
  -1  12   5      866.26      865.80     51.89 o
   0  12   5        0.81       -0.83     33.94 o
   1  12   5       59.93       44.10     35.13 o
   2  12   5        0.35       23.97     32.00 o
   3  12   5      298.18      235.73     41.17 o
   4  12   5      108.60       84.95     43.78 o
  -3  13   5      145.12      252.79     92.09 o
  -2  13   5      100.47       89.59     35.54 o
  -1  13   5       38.86       31.33     40.63 o
   0  13   5      256.73      259.59     35.07 o
   1  13   5       55.51       71.90     34.66 o
   2  13   5       92.72       55.32     31.10 o
   3  13   5      109.18       76.84     36.00 o
 -10   0   6       32.13       33.24     30.71 o
  -9   0   6       10.31       58.95     40.41 o
  -8   0   6      294.54      422.04    117.29 o
  -7   0   6      910.97     1034.28    100.24 o
  -6   0   6     1815.12     1653.72     88.03 o
  -5   0   6     9336.89     8678.95    600.22 o
  -4   0   6     5013.77     4849.68    386.42 o
  -3   0   6    14151.04    13333.51    240.41 o
  -2   0   6    10421.99    10148.79     99.26 o
  -1   0   6    53879.26    58187.95   1926.06 o
   0   0   6     2814.70     3447.97     66.41 o
   1   0   6    11277.75    12312.13    256.28 o
   2   0   6     7618.66     7786.47     75.76 o
   3   0   6    15110.97    13612.10     78.00 o
   4   0   6      173.91      178.60     43.38 o
   5   0   6       31.96       83.56     23.79 o
   6   0   6      927.91      924.61     30.16 o
   7   0   6      325.00      288.50    146.41 o
   8   0   6      121.52       47.55     26.00 o
   9   0   6      151.64      174.90     25.11 o
 -10   1   6       69.04       59.56     58.48 o
  -9   1   6      700.72      937.14    273.87 o
  -8   1   6        0.97        8.20     23.42 o
  -7   1   6        2.41       52.37     17.98 o
  -6   1   6      324.56      352.27     20.38 o
  -5   1   6     4962.73     4516.75     65.92 o
  -4   1   6     1728.80     1682.76     33.23 o
  -3   1   6     1925.68     1790.26     22.15 o
  -2   1   6      343.96      392.59     21.16 o
  -1   1   6     2662.83     2809.48     71.89 o
   0   1   6     9514.47    11153.21    248.10 o
   1   1   6    18338.78    19089.65    643.60 o
   2   1   6     1678.44     1545.46     28.00 o
   3   1   6     2416.05     2240.59     38.49 o
   4   1   6     1549.92     1512.09     38.39 o
   5   1   6     5740.25     5697.65     74.92 o
   6   1   6      879.64      879.89     56.03 o
   7   1   6      576.44      709.62     43.21 o
   8   1   6        0.06       11.16     18.51 o
   9   1   6      187.46      180.67     40.76 o
 -10   2   6       53.39       61.69     21.66 o
  -9   2   6        6.71      -20.84     20.84 o
  -8   2   6      142.34       92.77     41.21 o
  -7   2   6      516.93      560.94     42.20 o
  -6   2   6     2421.56     2373.88     63.90 o
  -5   2   6      430.65      459.75     17.01 o
  -4   2   6      109.84       87.96     20.11 o
  -3   2   6     2860.95     2768.49     61.58 o
  -2   2   6    19144.75    18819.06    203.73 o
  -1   2   6    12599.05    13600.53    285.86 o
   0   2   6       42.79       66.21     31.37 o
   1   2   6       95.20      145.95     32.95 o
   2   2   6    10947.71    11222.37    634.66 o
   3   2   6     7544.29     7324.83     63.88 o
   4   2   6      335.68      396.42     25.38 o
   5   2   6       36.34       65.19     24.44 o
   6   2   6      190.28      222.37     65.33 o
   7   2   6      579.47      620.93     22.39 o
   8   2   6       29.14       93.48     24.12 o
   9   2   6      102.86      126.60     24.94 o
 -10   3   6      107.71      261.44    159.88 o
  -9   3   6      111.08      126.07     31.76 o
  -8   3   6      109.66       77.99     20.38 o
  -7   3   6      469.64      422.63     35.39 o
  -6   3   6     1239.28     1284.68     93.91 o
  -5   3   6     2662.05     3360.02    469.36 o
  -4   3   6       73.02       67.91     17.91 o
  -3   3   6     6197.86     6099.45     91.02 o
  -2   3   6      269.77      384.65     23.44 o
  -1   3   6     9918.64    10678.61    127.16 o
   0   3   6      798.74      978.10     41.27 o
   1   3   6      888.15      947.38     32.44 o
   2   3   6    15456.41    16906.61    252.84 o
   3   3   6     2012.33     1890.63     32.41 o
   4   3   6       97.83      102.20     50.66 o
   5   3   6      156.90      201.57     34.22 o
   6   3   6     2601.58     2616.04     40.67 o
   7   3   6        7.62      -15.59     20.81 o
   8   3   6        3.74       96.66     46.00 o
   9   3   6       15.37       11.38     46.38 o
  -9   4   6       19.42      103.41     23.97 o
  -8   4   6       20.89       47.06     43.12 o
  -7   4   6       80.82      116.92     26.28 o
  -6   4   6     2886.38     2720.63    250.58 o
  -5   4   6     1357.97     1322.92     30.43 o
  -4   4   6      184.27      218.06     24.02 o
  -3   4   6     1474.43     1351.63     35.75 o
  -2   4   6    18446.28    18161.88   1112.06 o
  -1   4   6       80.83       72.43     28.93 o
   0   4   6       41.60       69.92     25.80 o
   1   4   6     5384.40     4939.06    722.78 o
   2   4   6    10644.87    10660.74    479.32 o
   3   4   6     1286.29     1342.20     78.65 o
   4   4   6      139.30      139.84     32.71 o
   5   4   6      504.10      457.61     27.32 o
   6   4   6        0.30       50.99     41.72 o
   7   4   6      382.75      421.17     25.85 o
   8   4   6       72.02      100.99     21.70 o
   9   4   6       23.99       37.01     28.18 o
  -9   5   6        3.50      -13.28     29.13 o
  -8   5   6        2.81      -31.15     31.15 o
  -7   5   6       35.36       58.34     17.65 o
  -6   5   6        1.92       -8.49     20.09 o
  -5   5   6      318.19      291.08     21.51 o
  -4   5   6      152.87      162.25     21.82 o
  -3   5   6     1215.68     1140.60     37.31 o
  -2   5   6     1984.51     1905.49     38.02 o
  -1   5   6     6666.03     6749.29     53.63 o
   0   5   6       77.53       75.41     27.16 o
   1   5   6      296.17      349.79     31.35 o
   2   5   6     6991.53     7309.31    455.54 o
   3   5   6     2310.38     2346.53    186.35 o
   4   5   6        6.94       28.34    109.61 o
   5   5   6        0.86        9.49     26.76 o
   6   5   6     1102.80     1137.72     31.61 o
   7   5   6      116.40      127.79     22.42 o
   8   5   6       12.92       31.35     19.39 o
   9   5   6       13.14       48.38     22.50 o
  -9   6   6       59.16       64.04     19.60 o
  -8   6   6      104.35      131.04     17.47 o
  -7   6   6        4.45       27.62     18.29 o
  -6   6   6       71.04      105.95     16.90 o
  -5   6   6      519.57      476.75     22.97 o
  -4   6   6      732.11      587.01     32.60 o
  -3   6   6      265.88      233.80     49.54 o
  -2   6   6      719.73      732.33     28.09 o
  -1   6   6      402.20      455.15     37.22 o
   0   6   6     7083.92     7381.61    150.55 o
   1   6   6     2291.02     2348.34    132.17 o
   2   6   6      351.41      354.19     41.95 o
   3   6   6       29.49       31.78     24.35 o
   4   6   6      664.89      740.94     62.65 o
   5   6   6      796.51      885.82     73.33 o
   6   6   6        0.46       12.22     31.58 o
   7   6   6       20.25       66.77     25.84 o
   8   6   6       23.53       16.29     25.54 o
  -8   7   6      122.56      201.65     52.01 o
  -7   7   6       70.25       81.33     20.14 o
  -6   7   6      122.90      155.51     32.32 o
  -5   7   6     1004.68      977.34     24.15 o
  -4   7   6     1401.43     1363.50    183.09 o
  -3   7   6     2333.52     2296.31     35.96 o
  -2   7   6      246.14      248.58     33.72 o
  -1   7   6     2009.43     1943.94     64.35 o
   0   7   6      454.54      467.56     31.41 o
   1   7   6     2149.30     2221.04     76.24 o
   2   7   6       32.76       59.79     25.79 o
   3   7   6       24.99       49.56     25.48 o
   4   7   6     1674.48     1751.34    106.07 o
   5   7   6      217.92      217.52     33.19 o
   6   7   6        1.04        0.97     33.41 o
   7   7   6       21.38       54.92     39.21 o
   8   7   6      269.49      273.67     28.29 o
  -8   8   6      197.40      247.70     45.04 o
  -7   8   6        8.93       61.00     24.53 o
  -6   8   6      174.90      171.29     19.70 o
  -5   8   6        0.54       19.07     21.09 o
  -4   8   6     3475.86     3243.61     37.96 o
  -3   8   6      426.18      420.06     27.01 o
  -2   8   6      601.50      661.22    113.56 o
  -1   8   6       59.51        9.93     29.83 o
   0   8   6     6301.39     6528.60    115.18 o
   1   8   6      903.31      912.04     61.66 o
   2   8   6      658.61      710.78     35.27 o
   3   8   6       22.59       78.58     28.39 o
   4   8   6     1052.46     1068.12     96.04 o
   5   8   6      552.08      589.24     25.82 o
   6   8   6        8.99       78.57     66.20 o
   7   8   6        6.23       75.98     26.56 o
   8   8   6        6.97       -1.96     45.19 o
  -7   9   6       64.19      124.40     28.85 o
  -6   9   6       96.79       80.70     32.92 o
  -5   9   6       61.42       11.49     29.96 o
  -4   9   6       15.38      -34.73     34.73 o
  -3   9   6      377.61      449.82     26.10 o
  -2   9   6       33.40      120.23     37.12 o
  -1   9   6        0.38      -46.03     46.03 o
   0   9   6     1622.58     1353.97    134.20 o
   1   9   6      663.85      638.60     39.68 o
   2   9   6      128.09      114.12     42.77 o
   3   9   6       27.12       28.90     29.94 o
   4   9   6      678.40      711.85     60.15 o
   5   9   6       22.48       22.60     35.16 o
   6   9   6       92.04      146.49     35.61 o
   7   9   6       34.87       80.11     41.71 o
  -7  10   6        3.26       59.82     32.00 o
  -6  10   6       15.06       -6.67     31.59 o
  -5  10   6        1.48      -28.84     30.82 o
  -4  10   6      463.61      376.50     27.46 o
  -3  10   6      559.35      663.92     33.73 o
  -2  10   6        6.73      -15.50     45.23 o
  -1  10   6      301.04      286.25     35.19 o
   0  10   6      700.90      717.27     37.38 o
   1  10   6      713.83      790.34     40.47 o
   2  10   6       74.28       74.41     28.68 o
   3  10   6       94.55      100.14     31.08 o
   4  10   6      273.11      259.14     35.62 o
   5  10   6       62.22       44.06     30.49 o
   6  10   6       12.07       -1.93     36.21 o
  -6  11   6       16.69       54.26     23.38 o
  -5  11   6        3.58      -25.93     25.93 o
  -4  11   6        0.17       92.63     31.56 o
  -3  11   6      211.03      267.46     32.78 o
  -2  11   6        0.40      -32.64     66.30 o
  -1  11   6       82.48      116.67     34.38 o
   0  11   6        1.04       48.62     35.09 o
   1  11   6        9.69       -4.25     26.02 o
   2  11   6        2.29      -23.78     30.07 o
   3  11   6      449.34      419.54     25.34 o
   4  11   6        5.64       83.58     34.89 o
   5  11   6       72.11       78.22     35.63 o
  -5  12   6      110.94      114.14     28.53 o
  -4  12   6        1.82        6.41     52.51 o
  -3  12   6      302.93      247.28     37.12 o
  -2  12   6       65.24      120.31     37.81 o
  -1  12   6      466.50      491.18     44.79 o
   0  12   6        1.14       31.55     43.49 o
   1  12   6      133.62      153.43     27.52 o
   2  12   6        0.55       -2.87     30.68 o
   3  12   6       28.18       97.33     34.23 o
   4  12   6       13.69       41.14     48.67 o
  -3  13   6       14.25       35.44     29.64 o
  -2  13   6       65.25      128.90     53.16 o
  -1  13   6       18.91       28.91     50.73 o
   0  13   6        1.07       -3.52     34.43 o
   1  13   6       36.39       -0.41     35.42 o
   2  13   6        4.58       41.35     25.87 o
 -10   1   7        0.52      -30.31     30.31 o
  -9   1   7       68.25      113.09     20.93 o
  -8   1   7       13.25       26.46     15.10 o
  -7   1   7      489.76      441.16     22.19 o
  -6   1   7      214.73      247.29     20.40 o
  -5   1   7      770.34      717.96     18.40 o
  -4   1   7       13.30       55.22     18.30 o
  -3   1   7     7021.84     6977.71    104.03 o
  -2   1   7      395.09      425.16     25.63 o
  -1   1   7      530.55      575.38     32.64 o
   0   1   7      379.58      472.16     32.20 o
   1   1   7        5.12       18.24     25.83 o
   2   1   7      226.41      282.22     29.80 o
   3   1   7      167.83      124.88     32.77 o
   4   1   7      249.48      233.70     29.98 o
   5   1   7      165.83      130.07     74.77 o
   6   1   7      101.07      105.10     27.45 o
   7   1   7      210.82      204.05     43.97 o
   8   1   7       11.65        3.68     18.35 o
   9   1   7       43.59       94.58     19.40 o
 -10   2   7        5.51        2.00     24.67 o
  -9   2   7        0.19      -38.88     48.56 o
  -8   2   7       14.35       25.39     23.52 o
  -7   2   7       24.28       10.68     17.61 o
  -6   2   7       15.00       -1.09     24.32 o
  -5   2   7     1314.12     1198.85     34.57 o
  -4   2   7      101.99      136.38     24.64 o
  -3   2   7     6844.04     6877.25     83.84 o
  -2   2   7     7216.19     7464.97     48.68 o
  -1   2   7     4530.85     4459.04     92.27 o
   0   2   7      547.54      685.21     28.85 o
   1   2   7    17340.34    18672.13    435.82 o
   2   2   7     1635.05     1672.54     49.60 o
   3   2   7    10107.47     7997.02   1573.43 o
   4   2   7        0.17       23.41     30.40 o
   5   2   7     2431.38     2456.76     35.59 o
   6   2   7        0.81       -0.19     94.62 o
   7   2   7      228.45      267.08     19.49 o
   8   2   7       11.36       13.26     24.62 o
   9   2   7       21.13       25.11     22.14 o
 -10   3   7        6.11       22.07     62.03 o
  -9   3   7      167.59      215.77     29.54 o
  -8   3   7       99.27      149.64     19.82 o
  -7   3   7      880.44      932.86     54.05 o
  -6   3   7       50.13       61.36     16.50 o
  -5   3   7     1774.35     1580.83     57.43 o
  -4   3   7      938.80      859.70     26.09 o
  -3   3   7     8482.65     8480.67    183.27 o
  -2   3   7        6.64       26.42     23.23 o
  -1   3   7      573.55      644.72     32.45 o
   0   3   7      136.97      149.48     36.57 o
   1   3   7      435.62      496.72     30.41 o
   2   3   7      491.53      461.38     39.44 o
   3   3   7      673.24      682.84     80.03 o
   4   3   7        0.71       -4.40     32.48 o
   5   3   7      158.71      159.02     47.84 o
   6   3   7      128.47       83.42     26.05 o
   7   3   7      353.12      341.10     20.46 o
   8   3   7        9.49       28.86     46.13 o
   9   3   7       49.35      134.41     37.97 o
  -9   4   7       57.07       79.43     21.14 o
  -8   4   7        0.38        4.95     27.35 o
  -7   4   7       10.76      -19.05     23.11 o
  -6   4   7        4.29       -9.03     21.41 o
  -5   4   7     2421.89     2142.42     26.67 o
  -4   4   7      505.86      503.48     23.88 o
  -3   4   7       92.26      105.40     23.26 o
  -2   4   7     1111.89     1116.42     30.32 o
  -1   4   7     7227.92     7587.07     49.11 o
   0   4   7     4084.92     4229.18    103.02 o
   1   4   7     3303.28     3397.59    174.38 o
   2   4   7     2037.45     2056.81    132.68 o
   3   4   7     2199.57     2386.81     46.56 o
   4   4   7     3107.80     3150.83    192.65 o
   5   4   7     1323.90     1366.45     69.67 o
   6   4   7      199.55      249.87     31.48 o
   7   4   7      140.50      158.15     22.25 o
   8   4   7       69.62       96.67     19.45 o
   9   4   7       48.86      119.70     41.38 o
  -9   5   7       18.21       54.63     50.27 o
  -8   5   7      485.37      481.97     41.67 o
  -7   5   7      171.46      212.76     20.39 o
  -6   5   7      628.05      614.25     74.40 o
  -5   5   7       90.13      128.22     31.18 o
  -4   5   7     6770.15     6410.33     55.67 o
  -3   5   7      394.36      461.79     30.71 o
  -2   5   7     1387.24     1439.95     41.72 o
  -1   5   7      371.63      379.28     30.67 o
   0   5   7     2043.27     2206.82     68.38 o
   1   5   7     1212.84     1238.13     45.77 o
   2   5   7       23.70       -5.00     25.91 o
   3   5   7      278.26      281.11     23.57 o
   4   5   7      704.68      725.57     95.96 o
   5   5   7      214.56      172.04     23.30 o
   6   5   7      224.11      231.53     26.65 o
   7   5   7       93.42      154.01     20.46 o
   8   5   7      262.48      268.03     24.18 o
   9   5   7        0.25       14.19     35.67 o
  -9   6   7       58.40       14.98     50.77 o
  -8   6   7       15.25       31.89     19.21 o
  -7   6   7       21.09       24.02     23.56 o
  -6   6   7        4.92       28.43     20.06 o
  -5   6   7       15.20       24.66     18.25 o
  -4   6   7     3681.41     3525.57     40.72 o
  -3   6   7       39.08      134.60     53.88 o
  -2   6   7      762.04      703.46     45.08 o
  -1   6   7      101.44      103.36     29.27 o
   0   6   7    20634.11    21207.00    603.02 o
   1   6   7       22.67       31.01     24.61 o
   2   6   7     1705.75     1746.87     59.78 o
   3   6   7       11.55       58.06     23.54 o
   4   6   7     6173.74     6072.37    503.93 o
   5   6   7       59.85       59.59     32.59 o
   6   6   7      148.39      196.56     32.35 o
   7   6   7        4.81       35.63     34.07 o
   8   6   7       82.92       52.11     26.32 o
  -8   7   7      483.99      490.53     30.74 o
  -7   7   7       13.73       -4.07     19.95 o
  -6   7   7       56.16       66.90     19.07 o
  -5   7   7        1.08       48.89     48.19 o
  -4   7   7     1705.77     1807.60     73.84 o
  -3   7   7      294.30      368.85     22.84 o
  -2   7   7      333.65      377.23     28.63 o
  -1   7   7     1235.92     1235.72     34.30 o
   0   7   7      678.21      782.05     42.04 o
   1   7   7     3128.41     3193.72    122.33 o
   2   7   7      571.41      544.29     48.72 o
   3   7   7      489.58      514.50     53.67 o
   4   7   7      299.74      333.42     34.53 o
   5   7   7       38.87       54.96     25.96 o
   6   7   7       61.78      106.61     49.03 o
   7   7   7      104.18      129.59     23.64 o
   8   7   7      228.74      266.56     44.24 o
  -8   8   7       19.02       58.53     25.52 o
  -7   8   7      232.76      252.98     26.32 o
  -6   8   7       12.81      -10.33     35.31 o
  -5   8   7      133.12      167.16     82.31 o
  -4   8   7      561.98      637.10    105.92 o
  -3   8   7     1081.75     1132.07     41.06 o
  -2   8   7      352.25      251.98     69.49 o
  -1   8   7     2921.99     2975.67     37.67 o
   0   8   7      705.10      717.11     35.10 o
   1   8   7       10.03       29.88     25.29 o
   2   8   7        0.80       85.30     28.47 o
   3   8   7       85.75       66.32     28.83 o
   4   8   7     1029.75     1016.24     69.31 o
   5   8   7      155.55      164.58     29.49 o
   6   8   7       50.60       83.42     30.20 o
   7   8   7        9.28       75.83     27.84 o
  -7   9   7      135.38      161.07     26.16 o
  -6   9   7      258.75      327.32     89.12 o
  -5   9   7      180.51      176.13     22.20 o
  -4   9   7       10.94       60.66     42.73 o
  -3   9   7      603.20      656.19     32.63 o
  -2   9   7      803.28      831.68     29.19 o
  -1   9   7        2.74        6.47     27.12 o
   0   9   7       26.28       79.51     91.04 o
   1   9   7      854.57      906.25     34.99 o
   2   9   7      229.32      250.11     29.23 o
   3   9   7     1285.35     1256.91     38.04 o
   4   9   7       12.98       47.76     37.81 o
   5   9   7        1.98       55.76     34.23 o
   6   9   7       14.52       54.44     70.43 o
   7   9   7      231.42      209.72     43.01 o
  -7  10   7       34.73       19.77     32.56 o
  -6  10   7       85.24      128.06     26.62 o
  -5  10   7       80.09      134.19     22.37 o
  -4  10   7       42.33      105.72     25.19 o
  -3  10   7        1.18       11.00     26.01 o
  -2  10   7     1325.02     1260.92     79.85 o
  -1  10   7      922.83      865.00     47.04 o
   0  10   7       40.10        5.84     35.28 o
   1  10   7      185.49      157.09     25.38 o
   2  10   7     1886.52     1911.43    101.64 o
   3  10   7       82.77       74.00     34.30 o
   4  10   7       84.77      146.41     34.11 o
   5  10   7       93.53       88.61     35.34 o
   6  10   7      244.32      125.08    166.25 o
  -6  11   7      213.17      137.48     27.14 o
  -5  11   7        6.74       14.38     62.72 o
  -4  11   7        8.53       52.21     32.26 o
  -3  11   7      204.40      160.86     35.45 o
  -2  11   7      228.21      268.21     63.15 o
  -1  11   7      591.96      650.79     83.25 o
   0  11   7       17.05       -9.43     95.27 o
   1  11   7      309.29      306.02     30.39 o
   2  11   7       41.26       40.37     25.64 o
   3  11   7      681.00      555.64     39.60 o
   4  11   7        2.49      -10.06     34.94 o
   5  11   7       10.77       23.83     35.73 o
  -4  12   7        3.86      -13.89     26.60 o
  -3  12   7      143.20      151.97     77.17 o
  -2  12   7      299.19      313.43     43.60 o
  -1  12   7      102.80      171.92     35.61 o
   0  12   7       49.71       41.37     36.28 o
   1  12   7      141.33      226.49     35.77 o
   2  12   7      333.34      357.49     28.19 o
   3  12   7       35.92       99.51     38.67 o
   4  12   7       18.54       50.43     35.41 o
  -3  13   7       11.23      -31.79     31.79 o
  -2  13   7       46.29       44.75     54.39 o
  -1  13   7      339.02      358.83     89.12 o
   0  13   7       42.76       24.80     35.24 o
   1  13   7       62.96       17.09     36.12 o
   2  13   7        3.67       -9.92     31.28 o
 -10   0   8       72.80      162.45     44.03 o
  -9   0   8      395.89      365.26     66.34 o
  -8   0   8      258.05      290.78     28.53 o
  -7   0   8        1.39       -2.34     22.95 o
  -6   0   8        4.08       33.35     52.36 o
  -5   0   8     4842.51     4387.25    314.79 o
  -4   0   8     1735.26     1609.93     43.42 o
  -3   0   8     5808.52     5750.08    205.07 o
  -2   0   8      404.17      512.95     37.05 o
  -1   0   8     1240.19     1279.20     72.46 o
   0   0   8        2.98       17.32     37.24 o
   1   0   8    35634.08    38311.84    282.38 o
   2   0   8     5313.94     5897.19     71.48 o
   3   0   8     4537.52     4463.11     61.49 o
   4   0   8      902.49      882.57     34.55 o
   5   0   8     7349.54     7198.23     63.44 o
   6   0   8      777.14      735.37     25.94 o
   7   0   8      628.12      710.32     47.87 o
   8   0   8       26.72       80.38     24.63 o
   9   0   8      223.02      260.03     26.36 o
 -10   1   8       50.80      112.87     30.73 o
  -9   1   8        7.90       -4.01     39.35 o
  -8   1   8       17.69       39.27     27.71 o
  -7   1   8     2087.18     2135.66     81.60 o
  -6   1   8     2039.18     1850.19     50.36 o
  -5   1   8     2163.97     2117.22     73.57 o
  -4   1   8     1123.68     1051.58     24.57 o
  -3   1   8    11094.33    10263.77     85.27 o
  -2   1   8     9656.36     9781.97    162.56 o
  -1   1   8    19071.31    21380.66    188.42 o
   0   1   8     9806.78    11171.20     91.34 o
   1   1   8     2153.00     2267.61     66.17 o
   2   1   8     6858.58     7231.42    271.56 o
   3   1   8     7028.06     6521.05    280.03 o
   4   1   8     1109.14      940.73     31.00 o
   5   1   8      169.73      205.98     47.46 o
   6   1   8      116.49      100.67     17.85 o
   7   1   8       50.04      110.61     17.34 o
   8   1   8       18.35       23.39     26.93 o
   9   1   8      140.26      158.51     17.79 o
 -10   2   8      105.44       96.40     37.23 o
  -9   2   8      140.33      193.04     24.66 o
  -8   2   8       52.17       64.17     20.43 o
  -7   2   8      330.43      338.11     31.09 o
  -6   2   8      687.09      628.17     37.57 o
  -5   2   8     1398.33     1335.84     25.29 o
  -4   2   8      246.43      230.46     18.92 o
  -3   2   8     5457.79     5287.57    100.42 o
  -2   2   8      178.48      208.58     21.87 o
  -1   2   8      864.75     1009.98     30.16 o
   0   2   8      844.47      891.02     30.27 o
   1   2   8    16503.08    17941.66    663.67 o
   2   2   8     4652.90     4698.18    133.87 o
   3   2   8        3.17       11.28     29.22 o
   4   2   8      163.80      157.97     68.62 o
   5   2   8     2465.22     2414.51    610.96 o
   6   2   8     1876.06     1672.54    328.45 o
   7   2   8       84.72       81.44     17.31 o
   8   2   8        2.52       33.53     19.04 o
   9   2   8       65.84      131.68     18.29 o
  -9   3   8       17.88       76.81     24.59 o
  -8   3   8       19.13       68.95     25.14 o
  -7   3   8      344.93      343.66     18.16 o
  -6   3   8     2588.37     2505.83     68.17 o
  -5   3   8       19.37       56.95     18.46 o
  -4   3   8       28.13       -0.45     18.97 o
  -3   3   8      201.68      187.35     21.39 o
  -2   3   8    18507.75    18547.45    407.00 o
  -1   3   8     2383.50     2771.24     31.85 o
   0   3   8     2040.52     2403.83     43.15 o
   1   3   8       36.77       91.78     45.73 o
   2   3   8     5112.66     5258.34    271.25 o
   3   3   8      165.79      164.85     23.39 o
   4   3   8      304.33      235.28     86.57 o
   5   3   8      966.86      927.75     35.56 o
   6   3   8       89.51       64.96     37.26 o
   7   3   8       98.28       79.18     37.65 o
   8   3   8       96.12      124.95     49.87 o
   9   3   8       44.71       86.56     28.95 o
  -9   4   8        1.47       72.77     21.26 o
  -8   4   8       28.63        2.79     18.60 o
  -7   4   8      715.74      733.90     58.85 o
  -6   4   8      733.79      686.22     25.17 o
  -5   4   8      210.49      237.97     22.09 o
  -4   4   8        8.00       -1.26     17.80 o
  -3   4   8     3043.63     2858.03     28.99 o
  -2   4   8       97.77       99.69     21.78 o
  -1   4   8     2242.33     2085.41     54.86 o
   0   4   8     1015.25     1124.01     40.79 o
   1   4   8     2219.62     2252.98     84.16 o
   2   4   8     3909.85     3893.03    120.16 o
   3   4   8     4094.57     3807.41    666.65 o
   4   4   8      698.76      584.72     64.17 o
   5   4   8       18.88       81.79     25.79 o
   6   4   8     1779.89     1816.49     31.35 o
   7   4   8      178.18      252.42     48.89 o
   8   4   8        0.37       35.33     26.39 o
   9   4   8        0.24       36.59     21.00 o
  -9   5   8      119.88      130.60     39.83 o
  -8   5   8        4.83       45.71     51.39 o
  -7   5   8        2.77       27.78     40.52 o
  -6   5   8      843.50      852.42     26.03 o
  -5   5   8      477.17      457.69     27.73 o
  -4   5   8       55.95       96.52     25.94 o
  -3   5   8     1274.96     1050.92    184.49 o
  -2   5   8     7796.40     7619.67    213.54 o
  -1   5   8     1072.55     1156.45     39.58 o
   0   5   8     1030.25     1080.46     45.56 o
   1   5   8     2289.68     2357.27    113.11 o
   2   5   8     4914.37     4790.48    205.87 o
   3   5   8       45.96       53.66     21.66 o
   4   5   8     1696.98     1665.89    185.44 o
   5   5   8     1076.63     1116.38     25.32 o
   6   5   8      129.96      151.70     22.98 o
   7   5   8       15.93       13.45     43.93 o
   8   5   8       86.68      131.44     21.10 o
  -9   6   8       31.36       65.44     29.13 o
  -8   6   8       93.82      130.94     19.32 o
  -7   6   8       90.63      115.80     21.54 o
  -6   6   8       51.84       73.76     32.55 o
  -5   6   8      580.52      569.25     42.81 o
  -4   6   8      281.21      323.31     25.10 o
  -3   6   8        5.43       31.48     31.44 o
  -2   6   8      231.13      217.04     33.10 o
  -1   6   8     2528.84     2569.67     43.03 o
   0   6   8        7.83       30.26     25.35 o
   1   6   8     2399.30     2352.02     91.40 o
   2   6   8        5.17        6.14     18.63 o
   3   6   8     2833.53     2856.70    117.61 o
   4   6   8      191.06      270.52     47.69 o
   5   6   8       42.16        5.96     33.44 o
   6   6   8       10.09       48.43     65.76 o
   7   6   8       59.39       78.24     32.08 o
   8   6   8       97.91      127.32     24.05 o
  -8   7   8       97.42       88.67     26.14 o
  -7   7   8        4.64        6.23     23.48 o
  -6   7   8       24.58       70.28     28.65 o
  -5   7   8       68.14      117.38     30.44 o
  -4   7   8     2507.06     2448.22    159.19 o
  -3   7   8      296.64      382.45     32.44 o
  -2   7   8     1256.17     1234.29     28.73 o
  -1   7   8      585.91      605.46     32.06 o
   0   7   8     3199.66     3632.02    107.69 o
   1   7   8      473.46      476.93     23.63 o
   2   7   8      427.06      418.82     42.11 o
   3   7   8       24.78       72.34     26.89 o
   4   7   8      697.21      807.25     99.22 o
   5   7   8      352.21      294.58     25.16 o
   6   7   8        4.13       28.69     46.93 o
   7   7   8        6.65        2.24     29.24 o
   8   7   8       12.33       21.98     24.27 o
  -8   8   8      147.61      148.84     23.34 o
  -7   8   8        1.04       52.46     23.25 o
  -6   8   8       55.75      102.17     56.93 o
  -5   8   8      615.70      577.50     78.94 o
  -4   8   8        5.92       35.05     37.91 o
  -3   8   8       28.89       38.71     32.01 o
  -2   8   8      160.04      107.92     33.64 o
  -1   8   8      410.75      402.73     53.74 o
   0   8   8      192.23      177.24     34.00 o
   1   8   8      333.69      351.99     34.25 o
   2   8   8      903.52      801.52     31.48 o
   3   8   8      232.55      279.49     29.32 o
   4   8   8     1680.42     1643.28     95.20 o
   5   8   8       91.25       78.17     58.66 o
   6   8   8      199.88      248.99     41.86 o
   7   8   8       42.14        3.67     35.62 o
  -7   9   8       16.68       26.35     27.67 o
  -6   9   8       83.04      109.15     22.97 o
  -5   9   8        1.41       14.21     25.49 o
  -4   9   8     1936.72     1908.23     67.39 o
  -3   9   8       55.79       54.13     27.19 o
  -2   9   8      328.80      362.45     95.24 o
  -1   9   8       26.73       27.03     59.13 o
   0   9   8     3740.22     3719.35    298.14 o
   1   9   8      200.81      217.09     27.38 o
   2   9   8       53.33       85.72     24.02 o
   3   9   8       17.45       33.34     48.06 o
   4   9   8      538.50      646.37    108.93 o
   5   9   8       45.33       72.55     34.57 o
   6   9   8       11.82       68.81     35.39 o
  -6  10   8       63.08      108.49     26.96 o
  -5  10   8        1.02       82.22     66.45 o
  -4  10   8       59.52       60.61     25.37 o
  -3  10   8      356.88      398.68     98.72 o
  -2  10   8      252.55      247.00     28.37 o
  -1  10   8      308.27      284.61     35.60 o
   0  10   8      337.11      298.20     37.88 o
   1  10   8       13.93      -10.26     29.47 o
   2  10   8       93.99      129.92     31.02 o
   3  10   8      496.93      515.97     35.96 o
   4  10   8      324.48      268.06     42.66 o
   5  10   8       17.22      -15.41     31.39 o
   6  10   8       38.06       -7.78     36.22 o
  -5  11   8      236.64      279.53     33.71 o
  -4  11   8       48.23       40.44     38.60 o
  -3  11   8      153.09      298.85     33.75 o
  -2  11   8       14.45       -0.20     34.80 o
  -1  11   8      427.82      504.42     44.36 o
   0  11   8       12.96      -23.02     24.95 o
   1  11   8      238.45      266.19     32.29 o
   2  11   8       42.13       22.62     24.83 o
   3  11   8       92.79       80.29     33.92 o
   4  11   8        0.43      -16.12     35.46 o
   5  11   8        0.12      -34.02     54.28 o
  -4  12   8        3.69      -26.88     26.88 o
  -3  12   8       41.27       94.70     69.49 o
  -2  12   8       41.23       22.10     27.63 o
  -1  12   8      110.67       92.34     28.01 o
   0  12   8        0.08       42.97     35.70 o
   1  12   8      170.40      190.40     29.66 o
   2  12   8        2.16        3.00     29.03 o
   3  12   8      171.21      173.78     28.49 o
   4  12   8        6.42       59.03     53.09 o
  -2  13   8       39.53       25.93     35.52 o
  -1  13   8       18.28       28.87     36.90 o
   0  13   8        5.58      -13.39     55.12 o
   1  13   8       33.66       70.09     58.66 o
 -10   1   9       32.76       55.97     31.16 o
  -9   1   9        1.16       -5.60     25.23 o
  -8   1   9       38.34        8.68     18.76 o
  -7   1   9        9.68       34.67     18.36 o
  -6   1   9       57.34      102.45     26.71 o
  -5   1   9      135.65      151.05     20.85 o
  -4   1   9      116.80       94.60     24.46 o
  -3   1   9      380.49      395.32     21.83 o
  -2   1   9       17.13       31.19     24.68 o
  -1   1   9     5614.08     6284.87     50.28 o
   0   1   9        2.70        5.02     23.91 o
   1   1   9     4697.92     4877.35     70.78 o
   2   1   9     1706.42     1745.46     56.81 o
   3   1   9     1380.28     1343.45     30.72 o
   4   1   9        4.68      -25.36     25.36 o
   5   1   9      952.14      949.76     33.30 o
   6   1   9      170.37      212.49     33.77 o
   7   1   9       72.81      180.04     22.43 o
   8   1   9        0.04      -19.50     19.50 o
   9   1   9        2.21       26.82     33.46 o
 -10   2   9        0.04      -44.47     44.90 o
  -9   2   9      184.59      201.62     22.04 o
  -8   2   9        3.92       18.75     16.94 o
  -7   2   9      507.99      483.30     18.29 o
  -6   2   9      403.76      440.25     19.03 o
  -5   2   9     2004.95     1999.77     44.62 o
  -4   2   9      431.78      412.15     20.03 o
  -3   2   9     2519.71     2445.28     39.52 o
  -2   2   9     3859.97     3928.30    114.96 o
  -1   2   9      114.76       98.01     30.63 o
   0   2   9      332.04      287.90     38.46 o
   1   2   9     4105.82     4688.69     61.06 o
   2   2   9     1888.80     2078.90     95.90 o
   3   2   9     1712.80     1790.54     55.04 o
   4   2   9        1.76       47.76     31.24 o
   5   2   9      466.86      402.92     46.92 o
   6   2   9        0.09       15.33     39.37 o
   7   2   9      371.24      333.06     25.59 o
   8   2   9        6.92       56.59     25.43 o
   9   2   9       66.57      112.92     27.05 o
  -9   3   9       16.17       46.16     20.06 o
  -8   3   9       29.77       28.16     39.34 o
  -7   3   9        1.04        5.02     17.03 o
  -6   3   9      261.17      251.15     18.82 o
  -5   3   9     2046.85     1996.06     55.30 o
  -4   3   9      358.83      332.79     26.24 o
  -3   3   9     1443.35     1355.53     54.18 o
  -2   3   9      228.03      212.73     24.00 o
  -1   3   9    14046.42    14816.94    156.17 o
   0   3   9     1497.85     1725.97    299.64 o
   1   3   9     6753.69     7051.99    317.79 o
   2   3   9      161.68      210.69     26.84 o
   3   3   9     3612.68     3633.02     96.31 o
   4   3   9      270.39      263.06     19.93 o
   5   3   9     1300.44     1308.12     71.50 o
   6   3   9       25.00       71.69     20.09 o
   7   3   9      127.23      163.79     19.73 o
   8   3   9        4.19      -10.98     22.25 o
   9   3   9       15.52        6.77     28.53 o
  -9   4   9      109.79      162.31     22.22 o
  -8   4   9      206.72      290.76     68.00 o
  -7   4   9      138.74      186.68     29.71 o
  -6   4   9        3.85       23.44     18.55 o
  -5   4   9       88.71       94.62     17.87 o
  -4   4   9     1275.62     1223.88     57.24 o
  -3   4   9      279.04      320.01     33.42 o
  -2   4   9      216.62      199.42     23.80 o
  -1   4   9      474.63      504.77     25.71 o
   0   4   9      172.47      164.30     34.46 o
   1   4   9      150.08      158.83     31.38 o
   2   4   9      130.11       75.62     25.27 o
   3   4   9     1288.49     1206.28     57.78 o
   4   4   9     1300.65     1222.40     46.25 o
   5   4   9      247.70      205.28     43.03 o
   6   4   9       99.87       93.34     39.52 o
   7   4   9      275.13      273.01    117.93 o
   8   4   9      219.67      169.66     23.95 o
  -9   5   9      126.09      147.26     20.19 o
  -8   5   9        7.84       17.91     24.33 o
  -7   5   9       50.32       69.25     20.42 o
  -6   5   9       21.80       16.57     31.40 o
  -5   5   9     2379.89     2177.11     54.15 o
  -4   5   9     1859.79     1806.25     27.95 o
  -3   5   9      160.74      214.18     28.85 o
  -2   5   9     1859.00     1821.52     54.00 o
  -1   5   9     3282.73     3387.54     79.77 o
   0   5   9     9198.33     9973.81     65.92 o
   1   5   9        3.28       24.71     25.56 o
   2   5   9     1795.43     1784.10     63.20 o
   3   5   9       55.78       71.40     19.55 o
   4   5   9     3638.09     2983.96    866.72 o
   5   5   9      100.92       85.20     44.96 o
   6   5   9       21.11      -17.35     22.76 o
   7   5   9        5.97        2.65     29.92 o
   8   5   9       91.80       54.62     35.54 o
  -9   6   9       22.63        9.83     26.89 o
  -8   6   9      465.82      600.87     67.91 o
  -7   6   9       44.42       39.80     44.82 o
  -6   6   9      241.37      234.59     22.94 o
  -5   6   9      240.13      204.57     23.57 o
  -4   6   9     2692.01     2914.51     53.58 o
  -3   6   9       11.87       11.06     32.08 o
  -2   6   9      121.79      125.06     27.99 o
  -1   6   9     3063.29     3047.90    120.88 o
   0   6   9     1923.32     2178.32    113.59 o
   1   6   9       19.66       32.98     22.67 o
   2   6   9     1621.20     1473.55     52.80 o
   3   6   9     3511.69     3484.43    161.63 o
   4   6   9      179.66      174.45     69.51 o
   5   6   9       95.03      138.72     28.43 o
   6   6   9      837.49      855.52     35.57 o
   7   6   9      146.64      185.06     33.88 o
   8   6   9      141.05      196.62     57.41 o
  -8   7   9        6.45       44.35     38.05 o
  -7   7   9       67.22       56.38     19.72 o
  -6   7   9      153.85      139.33     23.19 o
  -5   7   9      641.91      628.21     39.65 o
  -4   7   9      985.17      979.08     65.87 o
  -3   7   9       25.59      -16.97     48.23 o
  -2   7   9     1305.72     1341.01     64.06 o
  -1   7   9      118.24      154.65     79.74 o
   0   7   9     5877.89     5893.97    121.82 o
   1   7   9      563.48      564.21     33.41 o
   2   7   9      183.12      208.77     24.39 o
   3   7   9      417.76      390.46     67.00 o
   4   7   9     1225.79     1424.26    218.94 o
   5   7   9       52.66       37.32     47.11 o
   6   7   9        0.43      -15.72     33.55 o
   7   7   9       55.23      147.91     56.53 o
  -8   8   9      155.45      150.11     20.86 o
  -7   8   9       11.78        3.69     29.61 o
  -6   8   9       44.76      126.59     48.38 o
  -5   8   9        8.79       11.09     25.62 o
  -4   8   9      493.06      493.48     49.90 o
  -3   8   9      348.17      468.05     44.90 o
  -2   8   9      707.89      717.43     34.44 o
  -1   8   9       12.84       33.85     29.37 o
   0   8   9      115.16      119.32     37.58 o
   1   8   9       75.77       77.68     24.35 o
   2   8   9      124.84      136.21     23.96 o
   3   8   9      471.89      380.64     64.57 o
   4   8   9      330.14      396.90     52.47 o
   5   8   9       20.44      164.93     51.13 o
   6   8   9       33.21       61.99     44.00 o
   7   8   9      207.19      294.30     45.01 o
  -7   9   9      185.72      147.54     26.98 o
  -6   9   9       27.08       25.42     25.87 o
  -5   9   9      128.81       60.42     44.65 o
  -4   9   9      261.75      265.63     23.48 o
  -3   9   9      101.13      139.39     41.75 o
  -2   9   9      246.60      276.21     28.99 o
  -1   9   9      582.00      587.17    108.75 o
   0   9   9      176.20      209.15     47.04 o
   1   9   9       18.32       -0.56     24.50 o
   2   9   9      437.77      477.34     22.44 o
   3   9   9      428.55      427.79     44.52 o
   4   9   9        0.72       34.58     24.11 o
   5   9   9        2.88       60.41     55.62 o
   6   9   9      234.68      258.30     29.42 o
  -6  10   9      284.60      219.34     33.90 o
  -5  10   9       43.68       84.02     25.97 o
  -4  10   9        4.42      104.10     28.14 o
  -3  10   9      646.12      741.99     43.78 o
  -2  10   9     1294.89     1298.15     37.58 o
  -1  10   9       69.20      105.44     55.66 o
   0  10   9        4.76       79.05     35.13 o
   1  10   9      287.42      354.81     33.82 o
   2  10   9      364.44      387.79     26.68 o
   3  10   9      504.15      417.67     25.50 o
   4  10   9       66.41       28.45     24.05 o
   5  10   9       94.21      105.46     34.98 o
  -5  11   9      172.66      301.86     34.48 o
  -4  11   9       42.70      103.51     33.43 o
  -3  11   9       31.74       44.83     30.27 o
  -2  11   9      600.41      721.80     48.45 o
  -1  11   9      339.29      289.91     35.65 o
   0  11   9        3.33       53.13     30.19 o
   1  11   9       71.17       57.65     45.66 o
   2  11   9      768.11      731.94     33.17 o
   3  11   9      112.08      104.93     22.37 o
   4  11   9        6.39        0.89     36.67 o
  -4  12   9      142.73      113.77     25.02 o
  -3  12   9        1.46       55.04     35.01 o
  -2  12   9       88.40      108.03     28.81 o
  -1  12   9      139.95      174.94     33.71 o
   0  12   9      105.88      151.99     49.29 o
   1  12   9       23.83       39.81     64.53 o
   2  12   9        4.77       33.04     28.96 o
   3  12   9      105.84      107.84     23.95 o
  -1  13   9        3.04      -19.99     36.85 o
   0  13   9       28.73       22.03     36.30 o
  -9   0  10       17.51       22.74     28.57 o
  -8   0  10      144.79      130.97     24.40 o
  -7   0  10     2497.52     2504.74    184.61 o
  -6   0  10     1075.07     1050.03    105.96 o
  -5   0  10      189.06      216.26     55.01 o
  -4   0  10     2093.45     2233.47     64.13 o
  -3   0  10    11923.08    11631.24    248.56 o
  -2   0  10     1867.76     1928.61     56.35 o
  -1   0  10     5604.14     5798.65    296.58 o
   0   0  10     9661.26    10571.76     69.37 o
   1   0  10     6486.35     6471.77     47.83 o
   2   0  10      509.08      692.71     30.84 o
   3   0  10     1422.29     1495.36     52.73 o
   4   0  10     7641.10     7080.47     67.21 o
   5   0  10      873.48      686.95     35.20 o
   6   0  10       55.54       62.86     30.42 o
   7   0  10       16.14       10.50     32.23 o
   8   0  10      333.24      400.52     32.54 o
   9   0  10      152.09      141.34     72.90 o
  -9   1  10       13.10       -0.52     17.96 o
  -8   1  10      503.06      515.65     28.66 o
  -7   1  10        0.17       42.25     18.34 o
  -6   1  10       26.66       30.14     18.87 o
  -5   1  10      790.35      731.98     21.08 o
  -4   1  10     5966.43     5791.72    156.97 o
  -3   1  10     7285.42     7270.35    279.44 o
  -2   1  10     1501.94     1572.08     34.08 o
  -1   1  10        2.56       50.75     28.89 o
   0   1  10     5687.50     6131.26    134.34 o
   1   1  10    20449.17    22069.23    389.72 o
   2   1  10     1129.57     1154.24     29.50 o
   3   1  10       29.06       48.02     66.99 o
   4   1  10      139.92      167.82     72.42 o
   5   1  10     5566.46     5363.44     70.83 o
   6   1  10      360.48      432.43     32.59 o
   7   1  10      120.49      117.97     16.37 o
   8   1  10       40.63       51.02     25.05 o
   9   1  10       75.08      154.89     33.17 o
  -9   2  10       14.96       44.31     42.44 o
  -8   2  10        4.72        0.19     23.99 o
  -7   2  10     1295.60     1258.02     36.40 o
  -6   2  10     1090.77     1087.92     24.52 o
  -5   2  10       45.14       56.69     19.02 o
  -4   2  10      137.65      170.74     30.87 o
  -3   2  10     3816.47     3338.14    279.72 o
  -2   2  10     6064.11     6022.04     80.84 o
  -1   2  10      155.58      264.56     29.18 o
   0   2  10     2394.69     2608.17     67.84 o
   1   2  10       79.49      128.68     26.06 o
   2   2  10     2749.08     2613.68    119.08 o
   3   2  10       67.44       75.33     59.71 o
   4   2  10     1812.69     1847.66     36.60 o
   5   2  10      554.48      530.13     39.99 o
   6   2  10        0.83       21.67     19.23 o
   7   2  10        0.59        2.79     24.91 o
   8   2  10      154.36      181.50     43.65 o
   9   2  10      101.75       73.13     17.76 o
  -9   3  10        1.44       38.48     28.03 o
  -8   3  10       37.41       16.40     31.62 o
  -7   3  10      487.33      521.06     19.80 o
  -6   3  10      987.36      866.66     19.46 o
  -5   3  10        9.56       29.99     18.87 o
  -4   3  10      396.35      425.89     24.81 o
  -3   3  10     8973.00     8534.14    116.22 o
  -2   3  10      138.03      143.13     24.64 o
  -1   3  10      506.28      490.46     24.66 o
   0   3  10     2016.28     2288.28     49.28 o
   1   3  10     4475.12     4443.57    133.09 o
   2   3  10     3129.66     3121.25     69.55 o
   3   3  10      173.68      116.97     38.83 o
   4   3  10      258.42      237.43     20.15 o
   5   3  10      433.57      444.94     23.72 o
   6   3  10     1088.87      975.99     22.03 o
   7   3  10      157.86      177.33     22.63 o
   8   3  10        2.80      -24.81     24.81 o
  -9   4  10       57.88      100.74     47.17 o
  -8   4  10        0.15       18.95     24.85 o
  -7   4  10      259.13      272.49     34.30 o
  -6   4  10     1000.53     1046.66     50.74 o
  -5   4  10      783.90      773.45     21.16 o
  -4   4  10        7.48       30.05     25.72 o
  -3   4  10       69.31       51.16     24.44 o
  -2   4  10     9698.60     9796.86    295.61 o
  -1   4  10     2620.35     2631.42     37.64 o
   0   4  10      119.40      128.30     30.19 o
   1   4  10     2517.00     2494.12    113.68 o
   2   4  10     4621.45     4920.38    196.23 o
   3   4  10     1473.60     1528.20     41.61 o
   4   4  10      306.85      286.68     41.26 o
   5   4  10      568.89      548.87     55.74 o
   6   4  10      164.01      177.08     28.82 o
   7   4  10       17.52       -3.80     20.25 o
   8   4  10      171.98      157.87     34.26 o
  -9   5  10        1.35       92.75     30.19 o
  -8   5  10       14.58       -9.77     35.20 o
  -7   5  10      176.66      228.28     24.76 o
  -6   5  10      532.07      436.16     21.38 o
  -5   5  10      106.17      118.71     22.72 o
  -4   5  10       40.45       17.35     19.58 o
  -3   5  10     1436.77     1405.23     39.28 o
  -2   5  10      159.76      212.16     47.99 o
  -1   5  10     1847.98     2027.91     38.25 o
   0   5  10      287.27      272.24     26.55 o
   1   5  10      394.59      420.17     32.60 o
   2   5  10      134.41       66.67     22.27 o
   3   5  10     2506.66     2480.79     66.17 o
   4   5  10      278.58      290.62     37.17 o
   5   5  10      340.84      300.64     21.59 o
   6   5  10        3.05      121.43     30.73 o
   7   5  10      598.82      659.20     59.52 o
   8   5  10        1.76       59.99     22.11 o
  -8   6  10       14.51       -9.60     26.67 o
  -7   6  10        0.07       63.31     28.34 o
  -6   6  10      228.87      306.44     23.54 o
  -5   6  10      890.43      834.92     29.46 o
  -4   6  10      362.69      409.69     30.88 o
  -3   6  10        6.06      -32.39     32.39 o
  -2   6  10      327.25      399.30     50.34 o
  -1   6  10       55.31       30.37     26.49 o
   0   6  10     1565.84     1657.63     56.05 o
   1   6  10      107.83      128.22     21.23 o
   2   6  10      238.21      282.40     23.92 o
   3   6  10      290.56      300.76     20.47 o
   4   6  10      594.59      597.40     27.48 o
   5   6  10       15.74      -15.00     24.14 o
   6   6  10       56.09       27.42     33.01 o
   7   6  10        4.64        2.25     20.62 o
   8   6  10        9.98       34.87     27.38 o
  -8   7  10       81.74       77.61     20.35 o
  -7   7  10       10.61       35.46     22.03 o
  -6   7  10        6.06       22.50     19.83 o
  -5   7  10     1379.96     1300.60    110.92 o
  -4   7  10      609.06      661.54     33.07 o
  -3   7  10        4.68        3.81     33.04 o
  -2   7  10      146.04      121.75     65.22 o
  -1   7  10     1947.52     2072.09     99.77 o
   0   7  10      182.67      164.77     31.28 o
   1   7  10      182.39      244.22     26.42 o
   2   7  10      229.68      226.29     20.93 o
   3   7  10      179.55      224.56     24.70 o
   4   7  10     1108.63     1058.55     50.54 o
   5   7  10       18.56       -8.50     34.41 o
   6   7  10       38.25       58.55     32.17 o
   7   7  10       89.18       57.33     37.05 o
  -7   8  10        8.54       33.47     22.39 o
  -6   8  10       98.64      130.47     53.45 o
  -5   8  10       97.79      172.79     50.48 o
  -4   8  10     1643.35     1573.39     44.76 o
  -3   8  10      165.97      112.20     35.27 o
  -2   8  10       64.27      179.60     26.40 o
  -1   8  10      113.49       95.36     37.31 o
   0   8  10     3268.05     3661.21    187.39 o
   1   8  10      452.53      429.46     23.51 o
   2   8  10       97.48      155.26     24.03 o
   3   8  10      110.77      118.85     24.14 o
   4   8  10      334.37      340.60     22.35 o
   5   8  10       11.02       36.77     26.58 o
   6   8  10       57.38       67.12     20.56 o
   7   8  10       40.90      108.44     79.56 o
  -7   9  10       20.51      132.84     49.25 o
  -6   9  10       22.33       36.34     52.62 o
  -5   9  10      190.39      232.90     27.22 o
  -4   9  10       10.78      -17.77     27.74 o
  -3   9  10        0.57      -58.23     89.95 o
  -2   9  10      472.66      364.86     25.61 o
  -1   9  10      800.90      844.61     37.86 o
   0   9  10      470.94      471.58     32.55 o
   1   9  10       90.14       87.75     24.84 o
   2   9  10     1248.47     1210.54     47.22 o
   3   9  10      782.92      771.87     26.30 o
   4   9  10      161.68      231.80     37.17 o
   5   9  10       27.09       10.29     19.33 o
   6   9  10      197.51      207.55     91.37 o
  -6  10  10      113.00      100.73    109.98 o
  -5  10  10       66.91        1.19     45.01 o
  -4  10  10      284.50      354.21     25.07 o
  -3  10  10        4.19      -31.30     33.06 o
  -2  10  10        3.47       99.77    128.30 o
  -1  10  10      114.98      152.89     70.00 o
   0  10  10      151.06      297.58     37.09 o
   1  10  10        0.16       -9.64     26.69 o
   2  10  10      133.64      122.05     25.15 o
   3  10  10        0.37       32.49     36.93 o
   4  10  10       49.13       42.41     27.59 o
   5  10  10       14.14      -10.19     23.77 o
  -5  11  10        0.70       31.95     27.70 o
  -4  11  10       44.23       59.95    107.73 o
  -3  11  10       32.85      104.90     68.08 o
  -2  11  10      461.85      497.13     30.47 o
  -1  11  10      106.12       71.50     32.30 o
   0  11  10      152.82      197.79     26.24 o
   1  11  10       14.19      -37.50     37.50 o
   2  11  10       93.76       71.10     25.28 o
   3  11  10      235.65      201.90     27.09 o
   4  11  10       28.44       81.79     30.38 o
  -3  12  10       31.55      -30.71     30.71 o
  -2  12  10      114.60       95.42     53.78 o
  -1  12  10      317.23      328.56     38.33 o
   0  12  10       32.18       56.96     36.20 o
   1  12  10       24.81       38.22     36.92 o
   2  12  10      109.93      136.11     27.12 o
   3  12  10        0.25       46.13     60.91 o
  -9   1  11       69.54       83.35     18.32 o
  -8   1  11       27.30       38.24     21.71 o
  -7   1  11        5.13      -20.87     20.87 o
  -6   1  11      117.91      180.41     17.87 o
  -5   1  11      570.92      559.95     26.71 o
  -4   1  11      429.91      411.47     23.94 o
  -3   1  11      670.71      650.39     21.87 o
  -2   1  11     3024.31     2873.41     38.40 o
  -1   1  11      632.49      623.77     27.96 o
   0   1  11      863.53      909.65     29.50 o
   1   1  11       59.43       65.35     26.86 o
   2   1  11     1194.39     1147.23    101.46 o
   3   1  11      157.73      154.47     28.11 o
   4   1  11       52.10       65.43     32.81 o
   5   1  11        2.83        2.07     69.42 o
   6   1  11      106.24      160.82     41.51 o
   7   1  11      227.47      237.09     21.87 o
   8   1  11       10.86       47.21     21.17 o
  -9   2  11       11.98       75.30     32.60 o
  -8   2  11      102.20      103.40     29.25 o
  -7   2  11       27.62       30.99     41.37 o
  -6   2  11      662.65      589.42     30.02 o
  -5   2  11      407.76      472.73     23.40 o
  -4   2  11      683.51      632.89     28.70 o
  -3   2  11      364.60      414.98     28.67 o
  -2   2  11      308.38      306.49     26.78 o
  -1   2  11     4841.94     4887.14     75.42 o
   0   2  11       12.92       19.10     37.80 o
   1   2  11     2237.10     2235.46    355.10 o
   2   2  11      796.62      780.15     24.82 o
   3   2  11     4055.42     4135.79     40.48 o
   4   2  11      285.34      271.96     23.80 o
   5   2  11      235.05      312.49     65.73 o
   6   2  11      198.13      231.08     22.57 o
   7   2  11       56.95       79.30     35.01 o
   8   2  11       14.78      -18.98     50.85 o
  -9   3  11        1.87        5.23     25.74 o
  -8   3  11        0.68       -9.01     39.92 o
  -7   3  11      145.89      216.48     19.92 o
  -6   3  11      460.50      470.13     25.10 o
  -5   3  11      533.29      507.50     32.77 o
  -4   3  11      210.11      185.11     18.79 o
  -3   3  11      121.58      125.08     21.82 o
  -2   3  11     3452.32     3386.47     98.20 o
  -1   3  11        1.31       -0.71     24.98 o
   0   3  11     1343.92     1495.99     28.95 o
   1   3  11       56.30       44.82     23.89 o
   2   3  11     3037.16     3146.16     66.98 o
   3   3  11     1662.54     1617.26     25.05 o
   4   3  11      445.14      437.36     29.70 o
   5   3  11      142.06      211.40     47.66 o
   6   3  11      195.68      175.91     40.05 o
   7   3  11      390.16      327.39     40.50 o
   8   3  11       66.43       55.38     19.16 o
  -9   4  11      102.24      119.05     28.95 o
  -8   4  11       23.02       57.43     24.66 o
  -7   4  11      145.59      163.08     26.99 o
  -6   4  11      392.21      446.11     38.12 o
  -5   4  11     2201.98     2123.21     63.72 o
  -4   4  11      337.43      354.27     24.43 o
  -3   4  11      589.47      545.59     21.45 o
  -2   4  11      606.81      644.04     25.57 o
  -1   4  11     5385.27     5538.10     76.42 o
   0   4  11     1451.34     1693.20     69.71 o
   1   4  11      137.42      159.78     28.59 o
   2   4  11       61.84       38.55     26.83 o
   3   4  11      627.45      717.01     32.33 o
   4   4  11      626.03      626.74     22.31 o
   5   4  11       26.89      105.34     55.35 o
   6   4  11      226.60      265.42     27.08 o
   7   4  11       65.07       36.99     23.88 o
   8   4  11       28.83       18.09     30.25 o
  -9   5  11       48.21       52.25     58.23 o
  -8   5  11       59.52      104.26     20.53 o
  -7   5  11       68.09       93.37     21.80 o
  -6   5  11        3.04       26.94     21.77 o
  -5   5  11       30.53       57.23     24.41 o
  -4   5  11     1115.58     1202.89     33.89 o
  -3   5  11     1033.74      999.72     37.17 o
  -2   5  11      279.18      285.70     27.66 o
  -1   5  11     4548.84     4363.72     36.60 o
   0   5  11      205.64      169.44     49.85 o
   1   5  11     1654.37     1614.82     58.03 o
   2   5  11     1636.70     1575.81     46.73 o
   3   5  11     2489.67     2529.67     46.10 o
   4   5  11      228.36      249.08     26.36 o
   5   5  11       41.74      108.43     55.77 o
   6   5  11      431.55      417.36     32.15 o
   7   5  11      369.45      300.82     24.75 o
   8   5  11       82.69       69.45     17.93 o
  -8   6  11        4.54       38.32     37.16 o
  -7   6  11      120.70      154.79     34.55 o
  -6   6  11      202.02      250.47     49.42 o
  -5   6  11     1294.67     1244.06     59.42 o
  -4   6  11      481.36      521.70     31.52 o
  -3   6  11        3.82       28.26     34.73 o
  -2   6  11      429.58      483.73     34.14 o
  -1   6  11      970.47     1125.57     45.82 o
   0   6  11     3752.19     3913.84    168.84 o
   1   6  11      401.36      393.12     22.98 o
   2   6  11      814.14      844.05     41.29 o
   3   6  11        1.81       -8.80     41.56 o
   4   6  11      790.97      888.26     73.34 o
   5   6  11      788.41      765.88     61.42 o
   6   6  11        5.89       38.76     57.19 o
   7   6  11       10.50       46.74     25.29 o
  -8   7  11      148.22      174.56     52.14 o
  -7   7  11       36.20       44.47     25.87 o
  -6   7  11        1.66      -21.02     28.53 o
  -5   7  11      141.88      112.38     23.19 o
  -4   7  11     1269.25     1357.80    129.35 o
  -3   7  11      489.51      421.33     25.14 o
  -2   7  11      381.69      355.45     30.35 o
  -1   7  11     2145.04     2196.35     36.45 o
   0   7  11        0.43       29.95     23.63 o
   1   7  11       80.29       39.30     25.72 o
   2   7  11      836.16      800.45     43.37 o
   3   7  11     1008.02      996.77     25.84 o
   4   7  11       84.48       -4.78     21.34 o
   5   7  11       56.34       45.95     39.75 o
   6   7  11      151.25      153.45     27.34 o
   7   7  11       76.28      122.99     43.43 o
  -7   8  11      122.26        3.73     49.07 o
  -6   8  11      215.40      244.31     66.52 o
  -5   8  11      210.20      260.23     23.32 o
  -4   8  11      415.85      484.79     33.21 o
  -3   8  11      721.16      489.83    259.97 o
  -2   8  11      193.56      223.87     68.22 o
  -1   8  11      679.37      748.45     38.62 o
   0   8  11      537.32      581.20     29.73 o
   1   8  11       54.42      105.66     28.36 o
   2   8  11      199.62      204.41     23.66 o
   3   8  11       45.48       15.36     44.69 o
   4   8  11      221.81      214.23     40.87 o
   5   8  11       15.58      -13.86     23.03 o
   6   8  11      282.44      316.14     48.69 o
  -7   9  11        1.01      -47.95     47.95 o
  -6   9  11      236.11      305.23     78.29 o
  -5   9  11       42.19      132.45     93.14 o
  -4   9  11       14.23       97.72     43.17 o
  -3   9  11      175.49      159.70     45.08 o
  -2   9  11     1555.63     1672.06     34.28 o
  -1   9  11       31.48       58.23     56.20 o
   0   9  11       11.56      -10.20     40.74 o
   1   9  11      364.18      435.42     27.21 o
   2   9  11      855.60      815.18     35.42 o
   3   9  11      126.14      108.80     25.96 o
   4   9  11       14.79       -1.62     24.75 o
   5   9  11        1.20       -8.18     28.10 o
   6   9  11        0.19      -21.41     21.41 o
  -6  10  11       20.02       62.35     54.39 o
  -5  10  11       78.46       74.06    102.70 o
  -4  10  11        7.09       36.94     86.00 o
  -3  10  11      196.30      208.15     59.61 o
  -2  10  11      109.20      114.61     35.95 o
  -1  10  11      503.82      528.93     44.83 o
   0  10  11        7.45       58.34     30.80 o
   1  10  11       39.33       34.21     30.51 o
   2  10  11      833.55      801.42     28.87 o
   3  10  11      120.60       91.87     23.26 o
   4  10  11       28.25       30.40     25.48 o
   5  10  11       43.72       85.13     25.63 o
  -5  11  11      110.25      121.27     51.28 o
  -4  11  11       13.03       25.03     81.62 o
  -3  11  11       65.99       42.15     58.95 o
  -2  11  11      331.85      309.83     86.87 o
  -1  11  11       25.93       71.48     36.03 o
   0  11  11      132.15      137.54     63.37 o
   1  11  11      224.99      225.19     26.80 o
   2  11  11      104.83      101.72     28.67 o
   3  11  11       41.87       49.26     23.14 o
   4  11  11       60.74       96.48     28.68 o
  -3  12  11      187.92      234.84     36.42 o
  -2  12  11      123.50      238.88     36.75 o
  -1  12  11      198.40      190.53     32.62 o
   0  12  11        8.76      -16.51     28.92 o
   1  12  11      128.06      131.51     31.40 o
   2  12  11      216.99      216.32     32.73 o
  -9   0  12        0.13       64.86     28.83 o
  -8   0  12      602.33      622.67     32.20 o
  -7   0  12       29.29       55.37     30.32 o
  -6   0  12      522.16      585.99     31.73 o
  -5   0  12      315.57      367.42     26.11 o
  -4   0  12     9650.25     9794.53    294.62 o
  -3   0  12     1239.63     1311.13     38.30 o
  -2   0  12      747.96      649.38     53.59 o
  -1   0  12      437.67      445.18     41.66 o
   0   0  12     9327.60     9536.52    120.37 o
   1   0  12    10835.08    11523.26     62.48 o
   2   0  12      469.45      534.32     51.64 o
   3   0  12      210.76      298.68     48.45 o
   4   0  12      284.68      189.83     34.91 o
   5   0  12     2945.80     2883.74     55.04 o
   6   0  12       18.34       22.16     44.25 o
   7   0  12       56.79      117.78     26.18 o
   8   0  12       22.99       44.40     56.06 o
  -9   1  12        8.58       35.73     28.38 o
  -8   1  12       44.16       44.47     23.74 o
  -7   1  12      437.05      444.45     22.58 o
  -6   1  12      153.33      126.66     21.99 o
  -5   1  12        0.08      -33.43     33.43 o
  -4   1  12      307.49      367.48     20.40 o
  -3   1  12     6055.42     5679.76     38.99 o
  -2   1  12      367.94      338.42     24.82 o
  -1   1  12      652.84      746.05     30.12 o
   0   1  12    10287.74    11164.76    127.30 o
   1   1  12      536.60      542.63     28.24 o
   2   1  12      193.98      215.35     26.86 o
   3   1  12      171.33      145.52     34.61 o
   4   1  12     4796.91     4546.56     61.13 o
   5   1  12       66.05      148.98     76.15 o
   6   1  12       27.47       24.88     52.60 o
   7   1  12       72.44       90.23     22.58 o
   8   1  12      325.17      332.16     19.90 o
  -9   2  12       21.89       31.57     29.81 o
  -8   2  12      315.02      285.29     26.54 o
  -7   2  12      589.74      594.60     27.73 o
  -6   2  12      116.05       90.59     21.32 o
  -5   2  12       35.51       65.45     18.10 o
  -4   2  12     4364.72     4252.55    163.92 o
  -3   2  12     3887.42     3748.82     45.04 o
  -2   2  12       17.79       93.27     26.32 o
  -1   2  12       14.59       19.03     23.28 o
   0   2  12     3299.78     3522.69     68.07 o
   1   2  12     8832.22     8820.34    374.47 o
   2   2  12      404.78      426.06     34.58 o
   3   2  12      136.22      130.23     29.09 o
   4   2  12      297.20      326.72    153.69 o
   5   2  12      961.17      897.44     30.79 o
   6   2  12       69.84       41.36     48.84 o
   7   2  12       95.72      126.03     62.50 o
   8   2  12       35.06       45.29     25.07 o
  -9   3  12       21.10       37.51     30.56 o
  -8   3  12        2.08       33.37     24.19 o
  -7   3  12      786.09      721.86     56.42 o
  -6   3  12      188.11      243.66     22.46 o
  -5   3  12      615.04      681.56     30.22 o
  -4   3  12       18.39       59.97     24.37 o
  -3   3  12      509.06      429.26     21.13 o
  -2   3  12     2200.15     2306.90     84.65 o
  -1   3  12     4310.09     4457.90     69.68 o
   0   3  12      780.05      859.26     27.36 o
   1   3  12      574.54      535.75     50.57 o
   2   3  12     2056.43     1956.64     86.56 o
   3   3  12     1464.05     1368.64     43.01 o
   4   3  12      937.46      963.34     40.41 o
   5   3  12      764.91      789.05     28.24 o
   6   3  12      132.36      171.08     24.03 o
   7   3  12       33.81      -40.73     47.29 o
   8   3  12      202.34      231.60     17.09 o
  -9   4  12       68.37      110.53     23.51 o
  -8   4  12       25.37       54.94     39.78 o
  -7   4  12      110.81      213.05     41.94 o
  -6   4  12      807.52      800.81     28.44 o
  -5   4  12      317.99      315.54     24.05 o
  -4   4  12      154.19      190.50     21.36 o
  -3   4  12     3071.35     2971.09     59.43 o
  -2   4  12     1139.82     1139.83     41.49 o
  -1   4  12       65.69      105.48     24.34 o
   0   4  12      767.97      877.41     48.48 o
   1   4  12     2988.37     3176.58     43.06 o
   2   4  12        0.92       43.47     25.65 o
   3   4  12     1257.61     1208.60     28.22 o
   4   4  12      173.55      178.78     21.28 o
   5   4  12        0.14       -3.67     20.01 o
   6   4  12       55.12      190.96     32.58 o
   7   4  12      315.01      346.33     34.86 o
   8   4  12        0.58       49.96     38.84 o
  -8   5  12        3.05       32.70     75.87 o
  -7   5  12       75.85       81.99     26.39 o
  -6   5  12      120.25      116.58     18.80 o
  -5   5  12      919.07      957.36     27.71 o
  -4   5  12       14.97      -12.97     22.12 o
  -3   5  12        0.99       44.14     20.70 o
  -2   5  12     2401.83     2349.50     53.71 o
  -1   5  12     2709.89     2810.06     67.83 o
   0   5  12      357.39      379.60     30.51 o
   1   5  12      381.21      414.67     49.94 o
   2   5  12     1866.11     1907.39     74.80 o
   3   5  12      244.75      227.07     23.81 o
   4   5  12      129.67       85.97     40.61 o
   5   5  12       64.48       94.49     52.23 o
   6   5  12       70.87      110.56     26.96 o
   7   5  12       81.28       62.19     37.49 o
  -8   6  12       26.89       53.45     26.72 o
  -7   6  12        7.72       10.21     23.25 o
  -6   6  12      281.34      286.89     28.45 o
  -5   6  12      504.01      397.89     36.33 o
  -4   6  12      450.19      501.90     40.42 o
  -3   6  12       43.42        6.96     34.34 o
  -2   6  12      576.78      631.92     33.60 o
  -1   6  12     2295.25     2436.16    108.77 o
   0   6  12      125.53      156.59     25.48 o
   1   6  12      110.98      101.24     23.09 o
   2   6  12       87.83       71.17     25.29 o
   3   6  12     1215.48     1198.92     25.24 o
   4   6  12      113.49      145.98     27.50 o
   5   6  12        7.16       18.09     19.57 o
   6   6  12       25.18       40.90     31.23 o
   7   6  12       51.20       22.63     28.06 o
  -8   7  12        0.12       79.38     31.36 o
  -7   7  12       31.80       45.86     23.14 o
  -6   7  12       17.08       37.90     76.66 o
  -5   7  12      464.27      574.93     33.50 o
  -4   7  12      259.96      323.97     51.86 o
  -3   7  12      480.18      544.56     40.63 o
  -2   7  12       10.54       35.16     51.20 o
  -1   7  12       69.14      105.75     32.77 o
   0   7  12     1148.52     1203.44     54.08 o
   1   7  12      599.42      611.49     28.09 o
   2   7  12       38.54       21.95     22.60 o
   3   7  12      359.71      380.18     23.07 o
   4   7  12      364.94      373.75     25.28 o
   5   7  12       24.92      114.19     49.31 o
   6   7  12      155.75      238.00     31.05 o
   7   7  12       60.24      133.19     46.64 o
  -7   8  12       85.30       88.25     26.74 o
  -6   8  12       43.97       11.30     33.32 o
  -5   8  12      531.83      564.22     34.41 o
  -4   8  12      158.56      151.31     27.77 o
  -3   8  12      375.94      344.99     32.30 o
  -2   8  12      285.35      277.79     52.29 o
  -1   8  12     2045.17     2106.94     79.96 o
   0   8  12        7.21       42.23     28.98 o
   1   8  12        1.88       48.49     35.75 o
   2   8  12      895.97      899.22     40.26 o
   3   8  12      358.59      479.81     30.44 o
   4   8  12      180.39      217.03     27.55 o
   5   8  12       12.64       -8.79     24.10 o
   6   8  12       89.93      146.30     41.57 o
  -6   9  12       38.23       86.65     40.16 o
  -5   9  12        5.96       56.23     33.81 o
  -4   9  12      321.52      360.75     33.17 o
  -3   9  12      456.60      418.55     48.85 o
  -2   9  12       64.43       51.63     44.07 o
  -1   9  12       35.27      109.78     30.38 o
   0   9  12      418.32      512.37     31.31 o
   1   9  12      371.83      410.84     30.91 o
   2   9  12       98.60      124.46     24.98 o
   3   9  12       69.31       76.53     22.70 o
   4   9  12       13.47       69.28     55.42 o
   5   9  12      236.37      260.72     28.72 o
  -5  10  12        3.71      -15.73     24.42 o
  -4  10  12       65.65      -37.59     37.59 o
  -3  10  12       24.72      105.99     25.89 o
  -2  10  12      674.09      715.62     71.45 o
  -1  10  12      154.05      134.30     29.30 o
   0  10  12      152.82      157.82     26.87 o
   1  10  12        0.37        4.43     27.31 o
   2  10  12      307.30      310.69     23.75 o
   3  10  12      175.92      204.74     30.31 o
   4  10  12       23.27       57.34     29.13 o
  -4  11  12        7.15      100.00     36.17 o
  -3  11  12       15.56       64.94     36.57 o
  -2  11  12       17.94       11.33     36.36 o
  -1  11  12      141.41      221.84     38.26 o
   0  11  12       51.84        7.39     36.47 o
   1  11  12       44.61       41.96     37.97 o
   2  11  12      254.28      241.34     29.81 o
   3  11  12        5.43       11.32     27.14 o
  -2  12  12      212.25      176.88     53.23 o
  -1  12  12        4.97      104.56     36.69 o
   0  12  12        0.77      -25.53     29.48 o
   1  12  12       16.70       71.89     37.67 o
  -9   1  13        1.74       39.82     25.72 o
  -8   1  13       50.80       50.32     36.79 o
  -7   1  13       21.14       33.93     24.76 o
  -6   1  13      166.94      162.49     21.33 o
  -5   1  13      362.62      278.05     23.49 o
  -4   1  13      526.41      625.39    124.97 o
  -3   1  13      441.48      454.04     30.27 o
  -2   1  13        2.91       74.28     31.53 o
  -1   1  13      125.59      145.51     23.74 o
   0   1  13       56.72      139.04     36.89 o
   1   1  13       53.50       79.50     47.43 o
   2   1  13      152.99       71.69     30.32 o
   3   1  13      400.86      390.86     45.30 o
   4   1  13      245.17      247.99     33.61 o
   5   1  13       73.12       99.46     64.35 o
   6   1  13       96.61       56.89     48.38 o
   7   1  13       30.50       51.24     17.61 o
   8   1  13       34.71       79.27     29.45 o
  -9   2  13        3.26       36.45     35.65 o
  -8   2  13        6.95       72.81     52.68 o
  -7   2  13       44.63      113.27     25.08 o
  -6   2  13      250.49      368.68     22.78 o
  -5   2  13        3.04       25.39     23.22 o
  -4   2  13     1199.45     1275.57     24.05 o
  -3   2  13      287.06      285.61     23.15 o
  -2   2  13     4564.68     4763.38     54.82 o
  -1   2  13      443.77      415.76     27.69 o
   0   2  13     2454.17     2477.62     68.30 o
   1   2  13       20.74       62.09     21.95 o
   2   2  13     3347.31     3447.03     37.36 o
   3   2  13      177.78      137.81     25.64 o
   4   2  13      434.73      503.52     51.20 o
   5   2  13       94.04      117.71     26.54 o
   6   2  13      108.32      139.53     38.91 o
   7   2  13       63.97       10.11     32.44 o
   8   2  13        2.63      -16.93     26.82 o
  -9   3  13       58.91       38.15     29.39 o
  -8   3  13      127.90      146.08     31.43 o
  -7   3  13       57.26       58.09     22.33 o
  -6   3  13      427.93      342.79     19.05 o
  -5   3  13      830.45      885.12     22.41 o
  -4   3  13      131.86      103.39     21.27 o
  -3   3  13       84.23       62.46     25.61 o
  -2   3  13      381.36      316.08     24.24 o
  -1   3  13     1493.25     1561.75     49.91 o
   0   3  13       22.59       33.57     25.20 o
   1   3  13       45.60       76.55     27.32 o
   2   3  13      526.31      536.48     48.17 o
   3   3  13      568.19      593.54     31.39 o
   4   3  13      140.35      257.88     66.41 o
   5   3  13        5.87       42.93     23.19 o
   6   3  13      303.01      340.17     45.89 o
   7   3  13       10.58       12.45     68.06 o
   8   3  13       15.88       60.25     20.32 o
  -8   4  13        1.63       40.80     26.49 o
  -7   4  13       12.54      -19.73     43.06 o
  -6   4  13      368.36      453.07     47.64 o
  -5   4  13       21.54       37.11     29.56 o
  -4   4  13       89.02      101.37     21.78 o
  -3   4  13     1085.20     1040.64     25.03 o
  -2   4  13     2054.66     2147.65     34.72 o
  -1   4  13      925.09      946.58     29.41 o
   0   4  13      400.00      505.39     31.79 o
   1   4  13     1464.97     1436.14     77.30 o
   2   4  13     1722.97     1810.31    140.00 o
   3   4  13     1475.71     1508.91     55.70 o
   4   4  13      268.46      249.61     43.03 o
   5   4  13      192.38      167.09     33.68 o
   6   4  13      302.69      300.83     36.76 o
   7   4  13      194.03      192.80     25.12 o
  -8   5  13        2.68       56.02     38.28 o
  -7   5  13      177.17      174.64     20.91 o
  -6   5  13       41.36       67.51     31.15 o
  -5   5  13      819.14      830.24     50.14 o
  -4   5  13        2.59       46.14     22.59 o
  -3   5  13      441.29      404.78     24.46 o
  -2   5  13      216.16      230.96     26.79 o
  -1   5  13     1021.46     1094.60     59.81 o
   0   5  13      382.68      358.32     25.64 o
   1   5  13      596.89      563.53     32.64 o
   2   5  13       15.63       52.62     45.11 o
   3   5  13       38.79       51.91     21.40 o
   4   5  13       35.43      117.04     23.18 o
   5   5  13      477.16      446.48     24.74 o
   6   5  13       35.86      124.23     23.66 o
   7   5  13       56.45       87.55     24.13 o
  -8   6  13       31.65       61.45     56.94 o
  -7   6  13       83.36      127.78     27.63 o
  -6   6  13       15.97       -7.69     21.46 o
  -5   6  13      468.94      490.57     26.68 o
  -4   6  13      161.75      212.72     24.14 o
  -3   6  13     1960.30     1823.03     88.84 o
  -2   6  13      464.60      445.72     24.82 o
  -1   6  13     2908.23     2826.26     71.21 o
   0   6  13      578.17      622.68     29.02 o
   1   6  13     1264.45     1283.10     33.27 o
   2   6  13      821.93      776.33     30.10 o
   3   6  13     1780.17     1818.34     40.30 o
   4   6  13       29.99        8.38     28.11 o
   5   6  13       57.99      130.96     24.54 o
   6   6  13      113.01      154.01     42.63 o
   7   6  13       21.42      -34.74     34.74 o
  -7   7  13        1.10       97.91     32.18 o
  -6   7  13       79.76      121.89     59.10 o
  -5   7  13      523.58      517.02     71.66 o
  -4   7  13       57.06       71.91    122.90 o
  -3   7  13      310.55      313.99     32.88 o
  -2   7  13      452.03      508.09     71.30 o
  -1   7  13      419.09      456.19     26.97 o
   0   7  13      268.08      338.96     36.52 o
   1   7  13     1319.28     1198.01     51.05 o
   2   7  13       61.55       88.78     24.97 o
   3   7  13       37.28       14.72     27.27 o
   4   7  13      101.96      172.23     25.14 o
   5   7  13      344.95      447.04     30.82 o
   6   7  13      102.17      110.34     26.60 o
  -7   8  13      215.69      235.28     51.31 o
  -6   8  13       57.99       36.03    100.89 o
  -5   8  13        1.40       16.30     40.38 o
  -4   8  13      122.66      205.37     90.02 o
  -3   8  13      156.73      188.66     87.89 o
  -2   8  13     1041.31      958.72     32.04 o
  -1   8  13      132.16      117.71     59.21 o
   0   8  13       40.96      107.71     25.52 o
   1   8  13        8.01       -3.07     37.73 o
   2   8  13      733.20      740.88     55.24 o
   3   8  13      280.02      230.68     23.14 o
   4   8  13        0.09       59.01     28.08 o
   5   8  13       78.56      178.72     83.69 o
   6   8  13       37.71       46.24     32.72 o
  -6   9  13      261.20      226.08     51.75 o
  -5   9  13       83.54       25.84     54.83 o
  -4   9  13        7.69       43.54     28.89 o
  -3   9  13      684.71      513.26    207.82 o
  -2   9  13       24.21       19.41     30.52 o
  -1   9  13      200.32      271.57     61.56 o
   0   9  13        1.94      -28.31     31.19 o
   1   9  13      513.34      555.50     42.07 o
   2   9  13      270.43      222.82     27.31 o
   3   9  13       93.80       90.72     25.06 o
   4   9  13       19.75       66.54     25.02 o
   5   9  13       13.59       40.40     28.99 o
  -5  10  13      158.88      241.36     61.16 o
  -4  10  13       29.15       73.79     29.37 o
  -3  10  13       43.87      -27.02     36.61 o
  -2  10  13      922.10      986.18     39.78 o
  -1  10  13      103.40      128.38     68.37 o
   0  10  13       11.15       74.91     46.75 o
   1  10  13      234.56      285.55     37.65 o
   2  10  13      342.02      331.76     25.23 o
   3  10  13       43.92       49.24     23.07 o
   4  10  13       75.15       94.93     29.26 o
  -4  11  13       76.04      216.98     53.81 o
  -3  11  13       66.59      148.24     98.28 o
  -2  11  13       71.12      126.30     30.62 o
  -1  11  13      199.17      134.87     31.96 o
   0  11  13       33.51      -28.83     32.34 o
   1  11  13      199.15      219.67     37.45 o
   2  11  13      216.37      193.12     29.60 o
   3  11  13      129.67      101.25     55.48 o
  -9   0  14       94.10       29.10     33.87 o
  -8   0  14       85.71       88.57     27.30 o
  -7   0  14      397.95      430.72     57.36 o
  -6   0  14       53.91       12.75     52.22 o
  -5   0  14      170.10      166.48     43.20 o
  -4   0  14      756.22     1017.79     30.33 o
  -3   0  14      113.40      152.37     36.72 o
  -2   0  14      658.73      785.14     34.32 o
  -1   0  14      233.63      223.81     44.43 o
   0   0  14    10113.49     9700.86    193.34 o
   1   0  14      857.51      893.25     40.88 o
   2   0  14      731.03      546.25     30.80 o
   3   0  14      973.44      991.21     39.47 o
   4   0  14     4626.47     4652.93     63.59 o
   5   0  14       42.34      -47.44     47.44 o
   6   0  14      182.84      176.64     34.04 o
   7   0  14       56.52      167.97     37.88 o
   8   0  14      197.29      164.33     50.19 o
  -9   1  14       54.59       59.61     23.65 o
  -8   1  14      745.02      761.93     42.20 o
  -7   1  14       43.80       62.07     18.32 o
  -6   1  14       35.32       81.27     18.39 o
  -5   1  14       27.84       -6.80     22.90 o
  -4   1  14     4211.18     3535.83    339.07 o
  -3   1  14     1201.09     1252.72     30.48 o
  -2   1  14      301.29      259.91     36.08 o
  -1   1  14       41.67       57.01     29.71 o
   0   1  14     6819.52     6769.70     83.28 o
   1   1  14     1507.61     1506.08     24.87 o
   2   1  14       74.75      111.69     48.51 o
   3   1  14      370.74      406.78     75.29 o
   4   1  14       30.03        6.43     24.68 o
   5   1  14      529.65      495.06     48.74 o
   6   1  14       79.15       17.82     42.22 o
   7   1  14       66.59      103.35     53.50 o
   8   1  14       30.43       74.53     50.70 o
  -9   2  14       24.03       17.22     35.71 o
  -8   2  14        5.04        4.82     22.46 o
  -7   2  14      701.15      689.09     26.09 o
  -6   2  14       10.11      -15.07     30.24 o
  -5   2  14     1484.52     1422.77     22.29 o
  -4   2  14      333.28      355.74     41.75 o
  -3   2  14     1492.04     1433.08     27.98 o
  -2   2  14      320.86      379.28     24.81 o
  -1   2  14     4436.94     4708.95     45.15 o
   0   2  14     2170.51     2137.60     25.68 o
   1   2  14       61.10      119.83     23.19 o
   2   2  14        2.42       26.53     26.16 o
   3   2  14     1959.43     1706.62    190.54 o
   4   2  14     2113.63     1997.09     45.01 o
   5   2  14      173.27      156.08     33.34 o
   6   2  14        0.47       20.68     20.36 o
   7   2  14       81.02       59.33     29.38 o
  -8   3  14      170.42      208.97     43.96 o
  -7   3  14      100.63      122.12     18.86 o
  -6   3  14      410.58      415.59     20.67 o
  -5   3  14      519.50      533.89     34.87 o
  -4   3  14     1090.56     1066.06     46.52 o
  -3   3  14     1921.01     1732.98     37.95 o
  -2   3  14     1467.41     1515.13     35.04 o
  -1   3  14      354.67      291.93     31.85 o
   0   3  14      869.40      952.46     29.27 o
   1   3  14     1654.16     1727.43     85.43 o
   2   3  14      384.86      406.66     70.89 o
   3   3  14      667.53      586.17     52.96 o
   4   3  14       37.58       68.98     27.85 o
   5   3  14      118.38      115.35     21.63 o
   6   3  14        1.53       26.48     27.70 o
   7   3  14      237.33      211.32     39.62 o
  -8   4  14        4.97       86.65     38.45 o
  -7   4  14      191.36      159.19     17.82 o
  -6   4  14        9.38       38.18     20.89 o
  -5   4  14      327.61      439.32     32.08 o
  -4   4  14       24.55       59.05     21.45 o
  -3   4  14       27.31       59.02     23.06 o
  -2   4  14      746.50      798.15     25.54 o
  -1   4  14     3018.95     3081.86    124.36 o
   0   4  14      113.23      103.06     46.01 o
   1   4  14      261.85      189.55     31.30 o
   2   4  14     1391.28     1342.99     26.95 o
   3   4  14     1829.67     1780.56     44.49 o
   4   4  14      204.71      223.01     34.34 o
   5   4  14      193.86      249.42     54.99 o
   6   4  14      156.89      157.09     25.18 o
   7   4  14        9.56       57.23     46.14 o
  -8   5  14       12.57      -12.98     30.55 o
  -7   5  14       25.26      104.65     21.49 o
  -6   5  14      535.80      560.37     26.34 o
  -5   5  14       84.13       63.88     23.00 o
  -4   5  14       88.59       90.66     23.37 o
  -3   5  14      400.38      442.78     42.15 o
  -2   5  14     1253.13     1254.58     38.84 o
  -1   5  14      399.78      459.55     36.89 o
   0   5  14      243.90      315.72     59.72 o
   1   5  14      346.77      366.46     37.60 o
   2   5  14      730.22      800.71     27.69 o
   3   5  14     1119.88     1057.01     51.28 o
   4   5  14       36.41       30.22     46.08 o
   5   5  14       39.06       37.65     58.26 o
   6   5  14        2.68      -37.43     37.43 o
   7   5  14      123.90      155.96     37.94 o
  -7   6  14       25.89       91.65     25.01 o
  -6   6  14       23.60      -28.30     28.30 o
  -5   6  14      698.48      705.61     42.90 o
  -4   6  14       20.54      -32.30     34.25 o
  -3   6  14      479.06      563.57     74.33 o
  -2   6  14      359.27      427.97     33.37 o
  -1   6  14     1206.77     1175.17     87.08 o
   0   6  14       71.21       66.38     31.44 o
   1   6  14      533.96      622.33     31.82 o
   2   6  14      415.52      466.70     26.03 o
   3   6  14       33.01       67.83     24.88 o
   4   6  14      108.04      117.32     21.04 o
   5   6  14       49.07       45.50     28.20 o
   6   6  14      182.48      224.34     22.52 o
  -7   7  14      131.58      139.29     25.23 o
  -6   7  14      140.75      101.69     65.15 o
  -5   7  14      148.19      205.00     39.54 o
  -4   7  14      366.16      404.79     26.87 o
  -3   7  14      583.29      513.89     30.39 o
  -2   7  14      395.40      364.48     35.74 o
  -1   7  14     1325.00     1336.10     52.86 o
   0   7  14      269.39      312.86     40.27 o
   1   7  14       28.10       37.24     23.72 o
   2   7  14      238.03      245.91     23.33 o
   3   7  14      531.69      595.06     23.59 o
   4   7  14        7.17      -10.38     28.00 o
   5   7  14       48.48        0.85     21.87 o
   6   7  14       45.74      114.56     43.40 o
  -6   8  14        0.05       64.64     27.49 o
  -5   8  14       91.04      125.93     57.29 o
  -4   8  14        0.88       33.50     58.59 o
  -3   8  14      576.50      574.31     33.17 o
  -2   8  14        5.75      -18.60     78.94 o
  -1   8  14       11.41      -56.38     56.38 o
   0   8  14      235.50      247.18     27.01 o
   1   8  14     1415.78     1389.03     56.92 o
   2   8  14       82.58       80.73     24.93 o
   3   8  14      190.50      176.14     30.00 o
   4   8  14        8.78       57.90     32.73 o
   5   8  14      250.76      268.55     26.37 o
  -5   9  14      296.79      299.76     33.21 o
  -4   9  14       21.49        1.18     66.96 o
  -3   9  14      189.34      140.58     26.09 o
  -2   9  14      394.19      399.26     38.62 o
  -1   9  14      148.02      187.59     32.30 o
   0   9  14        0.55      120.46     30.59 o
   1   9  14        8.90        8.47     27.80 o
   2   9  14      211.50      226.16     30.51 o
   3   9  14      112.21      163.52     23.23 o
   4   9  14        0.32      -11.45     28.55 o
  -4  10  14       33.00       61.12     29.94 o
  -3  10  14       86.15       41.26     31.07 o
  -2  10  14        4.00      -37.46     37.46 o
  -1  10  14       70.38       94.31     54.64 o
   0  10  14        8.64      -29.27     30.59 o
   1  10  14      321.33      320.41     50.72 o
   2  10  14      166.45      145.11     23.40 o
   3  10  14        8.03       33.77     26.95 o
  -3  11  14       13.80       68.09     31.20 o
  -2  11  14      225.65      292.64     38.54 o
  -1  11  14        2.10       84.34     74.85 o
   0  11  14       36.70      110.05     31.64 o
   1  11  14        0.14       29.10     38.82 o
   2  11  14       95.18      141.64     30.15 o
  -8   1  15        0.64       52.44     23.23 o
  -7   1  15       28.60       58.83     20.42 o
  -6   1  15       80.70      114.09     21.10 o
  -5   1  15        0.06       88.24     23.37 o
  -4   1  15      328.10      371.80     21.25 o
  -3   1  15      564.11      582.66     23.98 o
  -2   1  15     1220.22     1283.90     27.04 o
  -1   1  15      764.26      777.12     48.85 o
   0   1  15      576.42      530.17     33.56 o
   1   1  15      601.41      627.88     36.85 o
   2   1  15     1121.02     1073.14     80.77 o
   3   1  15       11.57       26.16     24.77 o
   4   1  15       56.81       72.48    111.50 o
   5   1  15        0.29      -34.47     34.47 o
   6   1  15       21.43      -34.73     34.73 o
   7   1  15        4.88       53.36     28.14 o
  -8   2  15       30.68       51.25     23.01 o
  -7   2  15       27.45       48.44     31.86 o
  -6   2  15      338.41      312.16     24.23 o
  -5   2  15        1.77       89.32     21.00 o
  -4   2  15      261.65      234.97     24.75 o
  -3   2  15      507.02      547.92     39.90 o
  -2   2  15        1.86       50.26     23.10 o
  -1   2  15       25.27        9.69     21.68 o
   0   2  15       16.71       66.60     23.78 o
   1   2  15       23.85       32.98     33.28 o
   2   2  15      337.44      383.33     28.63 o
   3   2  15       14.31        7.05     22.15 o
   4   2  15      451.42      424.66     43.20 o
   5   2  15       13.06      -27.56     28.21 o
   6   2  15      283.73      317.84     46.39 o
   7   2  15        0.62       35.48     34.62 o
  -8   3  15       14.02       32.43     19.25 o
  -7   3  15       59.43       85.26     23.28 o
  -6   3  15      639.45      729.59     32.70 o
  -5   3  15       35.67       62.13     20.94 o
  -4   3  15      428.58      450.10     40.91 o
  -3   3  15      427.91      391.71     23.52 o
  -2   3  15     2744.85     2707.74     77.93 o
  -1   3  15       20.57       79.68     26.84 o
   0   3  15     2041.84     1971.69     27.96 o
   1   3  15      346.46      314.22     49.60 o
   2   3  15     1476.27     1577.64     53.83 o
   3   3  15        6.39       35.96     28.09 o
   4   3  15      144.42      132.61     57.76 o
   5   3  15       34.09       57.94     24.60 o
   6   3  15       70.10      106.24     29.09 o
   7   3  15       14.05       25.46     36.20 o
  -8   4  15        0.48       -0.94     21.46 o
  -7   4  15       16.75       18.43     26.41 o
  -6   4  15       95.60      119.78     21.90 o
  -5   4  15      462.98      484.57     30.49 o
  -4   4  15       11.78       29.32     41.38 o
  -3   4  15       46.76       86.65     46.30 o
  -2   4  15        1.02       23.05     23.19 o
  -1   4  15      125.54      149.04     24.32 o
   0   4  15      531.56      596.86     28.24 o
   1   4  15      124.64      171.59     27.33 o
   2   4  15      292.56      323.22     29.43 o
   3   4  15       46.09      135.57     32.31 o
   4   4  15      101.25      285.83     83.69 o
   5   4  15      331.49      273.60     44.10 o
   6   4  15      245.25      264.53     31.16 o
   7   4  15       37.13       93.50     22.83 o
  -8   5  15       12.24       71.40     26.16 o
  -7   5  15      197.98      203.04     25.62 o
  -6   5  15      290.23      309.48     34.59 o
  -5   5  15      136.45      174.66     19.64 o
  -4   5  15        0.85       -1.69     25.80 o
  -3   5  15      816.63      890.87     27.81 o
  -2   5  15      655.92      737.43     24.40 o
  -1   5  15     2395.84     2398.88     74.93 o
   0   5  15        7.66       43.62     26.99 o
   1   5  15     1199.15     1192.47     72.70 o
   2   5  15      653.07      658.16     53.03 o
   3   5  15      858.30      794.59     40.61 o
   4   5  15       44.16       82.27     28.54 o
   5   5  15       28.27       38.36     24.19 o
   6   5  15       32.62       50.15     22.31 o
  -7   6  15       54.04       41.72     23.63 o
  -6   6  15       31.73       25.50     30.38 o
  -5   6  15      644.56      646.94     35.57 o
  -4   6  15       98.37      179.12     38.00 o
  -3   6  15       63.28      100.57     25.62 o
  -2   6  15       54.59       54.93     25.88 o
  -1   6  15      107.29      204.63     44.12 o
   0   6  15       79.88       94.48     33.48 o
   1   6  15     1330.77     1260.06     29.88 o
   2   6  15       53.07       79.01     23.11 o
   3   6  15       81.04       83.58     21.03 o
   4   6  15        3.64       -0.34     45.04 o
   5   6  15      655.28      613.12     52.57 o
   6   6  15       73.34       78.55     24.36 o
  -7   7  15      231.34      282.40     47.07 o
  -6   7  15       20.35       23.48     27.52 o
  -5   7  15       52.39       83.01     24.68 o
  -4   7  15      152.93      208.44     39.33 o
  -3   7  15     1097.61     1113.08     60.66 o
  -2   7  15      311.52      387.51     35.96 o
  -1   7  15      395.07      412.56     28.86 o
   0   7  15      164.82      210.75     35.30 o
   1   7  15      541.02      579.19     30.00 o
   2   7  15      331.18      341.44     23.71 o
   3   7  15      208.20      228.88     25.88 o
   4   7  15       84.87       92.31     24.24 o
   5   7  15        8.01       41.45     21.99 o
  -6   8  15      220.08      305.11     35.73 o
  -5   8  15        2.31       83.93     55.44 o
  -4   8  15       28.35       69.81     29.40 o
  -3   8  15      331.67      259.25     34.91 o
  -2   8  15      118.80      150.41     88.68 o
  -1   8  15       18.59      -32.34     32.34 o
   0   8  15       18.99       51.38     27.52 o
   1   8  15     1199.85     1139.77     36.74 o
   2   8  15       48.71       47.34     24.32 o
   3   8  15       10.37      -11.49     25.36 o
   4   8  15        7.86       59.90     28.94 o
   5   8  15      211.88      226.52     26.34 o
  -5   9  15       59.66       25.79     29.89 o
  -4   9  15       18.07       86.24     29.93 o
  -3   9  15      143.98      147.90     31.01 o
  -2   9  15      535.49      564.08     76.66 o
  -1   9  15      224.14      219.04     31.86 o
   0   9  15       27.16      125.61     57.47 o
   1   9  15       14.70       22.57     26.49 o
   2   9  15      409.11      394.02     34.45 o
   3   9  15       25.11       92.31     23.44 o
   4   9  15       61.42       48.33     44.60 o
  -4  10  15        8.02      -40.45     93.39 o
  -3  10  15      286.74      224.54     27.03 o
  -2  10  15       55.40       71.16     31.04 o
  -1  10  15       85.45      122.84     39.02 o
   0  10  15       90.80      201.18     69.96 o
   1  10  15      144.39      169.15     33.80 o
   2  10  15       74.80       87.93     60.14 o
   3  10  15      122.81      146.17     25.29 o
  -2  11  15      199.78      216.35     27.93 o
  -1  11  15       56.91       97.83     32.21 o
   0  11  15      137.72       74.80     39.53 o
  -8   0  16      386.58      471.59     37.01 o
  -7   0  16       37.87       65.69     33.89 o
  -6   0  16        1.93       53.51     50.19 o
  -5   0  16      249.55      196.49     27.99 o
  -4   0  16     4969.18     4522.04     77.89 o
  -3   0  16       44.11        6.95     29.11 o
  -2   0  16       83.04       29.49     35.38 o
  -1   0  16     2726.94     2601.23    113.49 o
   0   0  16     1970.97     1914.43     95.93 o
   1   0  16      922.14      799.43    113.13 o
   2   0  16      689.02      683.56     31.33 o
   3   0  16     1138.94     1213.48     55.69 o
   4   0  16      160.40      234.15     52.15 o
   5   0  16        9.52       76.19     50.19 o
   6   0  16      346.23      241.17     36.50 o
   7   0  16      153.89      144.85     29.34 o
  -8   1  16       49.07       34.72     21.33 o
  -7   1  16       33.09       42.37     29.92 o
  -6   1  16      241.55      375.64     34.41 o
  -5   1  16     1659.24     1583.33     77.52 o
  -4   1  16      373.63      471.24     25.44 o
  -3   1  16      502.35      499.80     32.23 o
  -2   1  16      381.71      421.40     28.07 o
  -1   1  16     3035.68     2979.73     59.29 o
   0   1  16     3639.14     3599.88     93.45 o
   1   1  16        0.09      -11.85     20.72 o
   2   1  16      987.79      863.18     58.77 o
   3   1  16      642.43      610.31     31.85 o
   4   1  16     1738.20     1723.78     33.99 o
   5   1  16       10.45       72.39     44.58 o
   6   1  16        2.96       44.75     65.22 o
   7   1  16       43.27       49.29     25.60 o
  -8   2  16      191.26      183.56     32.32 o
  -7   2  16        2.02       25.42     18.98 o
  -6   2  16       58.59       43.64     19.04 o
  -5   2  16      278.82      186.99     32.02 o
  -4   2  16     2136.91     2028.07     32.83 o
  -3   2  16      128.60      139.42     22.60 o
  -2   2  16      705.50      836.55     31.48 o
  -1   2  16       55.23       46.49     23.31 o
   0   2  16      555.55      497.90     37.99 o
   1   2  16        4.43       55.10     34.73 o
   2   2  16      618.26      633.04     27.38 o
   3   2  16       60.67       51.51     48.26 o
   4   2  16        5.15       33.82     36.06 o
   5   2  16        0.99      127.83     46.24 o
   6   2  16      146.37      118.29     45.28 o
   7   2  16      167.33       94.45     34.99 o
  -8   3  16        5.28       -5.83     19.65 o
  -7   3  16      153.06      137.61     22.34 o
  -6   3  16      237.17      225.32     21.90 o
  -5   3  16      524.16      581.72     43.91 o
  -4   3  16      157.67      108.17     20.20 o
  -3   3  16      392.01      316.03     23.06 o
  -2   3  16       78.34      110.22     25.94 o
  -1   3  16     3195.35     3108.45     29.56 o
   0   3  16      296.36      301.24     24.67 o
   1   3  16       34.48       55.52     63.77 o
   2   3  16        5.98      -11.92     40.04 o
   3   3  16     1548.10     1484.21     48.16 o
   4   3  16      140.09      201.88    124.57 o
   5   3  16        3.46      -28.54     28.54 o
   6   3  16      124.69      123.77     26.87 o
  -8   4  16       30.04        1.89     32.62 o
  -7   4  16        0.49       23.26     21.75 o
  -6   4  16      352.02      380.91     24.91 o
  -5   4  16      473.12      517.45     40.23 o
  -4   4  16       72.10       69.10     24.40 o
  -3   4  16      453.44      474.82     40.58 o
  -2   4  16     2204.73     2135.32     68.73 o
  -1   4  16        2.18        6.51     23.64 o
   0   4  16       96.01       96.97     30.97 o
   1   4  16      565.36      558.07     31.33 o
   2   4  16     1177.17     1208.09     73.84 o
   3   4  16      415.75      440.06     32.83 o
   4   4  16       73.94       54.00     50.77 o
   5   4  16       40.66       66.97     30.23 o
   6   4  16       87.17      100.15     45.88 o
  -7   5  16       60.91      108.31     27.25 o
  -6   5  16       31.02       35.77     20.47 o
  -5   5  16      338.69      366.41     23.73 o
  -4   5  16       98.02      146.70     22.68 o
  -3   5  16      143.85      156.73     25.18 o
  -2   5  16       69.01       75.97     26.26 o
  -1   5  16     1318.30     1412.09     59.38 o
   0   5  16        1.78      -26.59     26.59 o
   1   5  16      125.65      127.83     55.96 o
   2   5  16      643.29      640.81     34.87 o
   3   5  16      616.38      612.29     27.19 o
   4   5  16        0.44       47.69     28.78 o
   5   5  16       54.11       58.31     28.88 o
   6   5  16      167.24      228.11     58.49 o
  -7   6  16       17.13       -9.83     27.01 o
  -6   6  16      181.72      228.03     25.81 o
  -5   6  16        0.89       44.92     23.65 o
  -4   6  16      112.82      138.11     35.59 o
  -3   6  16      133.26      103.81     25.73 o
  -2   6  16      555.95      509.78     31.91 o
  -1   6  16       28.44       53.92     29.80 o
   0   6  16      356.40      337.95     26.77 o
   1   6  16      107.91      137.00     31.18 o
   2   6  16      296.89      255.30     26.15 o
   3   6  16      187.67      240.08     47.04 o
   4   6  16       47.44       47.71     29.79 o
   5   6  16       27.12       20.88     37.00 o
  -6   7  16        4.09       77.92     35.10 o
  -5   7  16      162.04      171.19     45.37 o
  -4   7  16      165.05      165.55     29.45 o
  -3   7  16      164.12      249.91     75.25 o
  -2   7  16       35.67       47.70     26.39 o
  -1   7  16        8.70       -5.30     27.78 o
   0   7  16       62.03       65.48     34.09 o
   1   7  16     1200.61     1163.75     31.11 o
   2   7  16       87.44       84.66     25.32 o
   3   7  16        2.17      -17.42     31.49 o
   4   7  16       10.17       64.58     22.23 o
   5   7  16      316.19      263.19     26.16 o
  -6   8  16       37.12       72.64     51.57 o
  -5   8  16      127.59      107.28     29.54 o
  -4   8  16      216.08      264.89     27.01 o
  -3   8  16      315.27      308.25     53.56 o
  -2   8  16       31.12      -24.80     68.41 o
  -1   8  16      176.11      249.91     29.72 o
   0   8  16      237.45      226.49     23.44 o
   1   8  16      117.49      126.49     24.81 o
   2   8  16      126.11      119.88     21.62 o
   3   8  16       23.24       80.57     23.13 o
   4   8  16       60.55       51.45     29.81 o
  -4   9  16        0.92      -14.95     31.28 o
  -3   9  16      504.29      441.34     78.29 o
  -2   9  16       17.51       48.51     38.11 o
  -1   9  16       87.51       91.05     44.65 o
   0   9  16       26.58       82.02     28.25 o
   1   9  16      570.80      637.33     49.71 o
   2   9  16       35.43       68.85     26.92 o
   3   9  16      101.61      162.01     37.73 o
  -3  10  16        0.88       54.16     89.26 o
  -2  10  16      113.47      167.29     31.84 o
  -1  10  16       33.86       48.21     30.87 o
   0  10  16        1.11       50.57     31.02 o
   1  10  16       66.95       81.40     31.27 o
   2  10  16       53.50       40.45     28.98 o
  -8   1  17        1.33       28.25     19.61 o
  -7   1  17       16.87       56.74     23.09 o
  -6   1  17       76.31       97.14     22.58 o
  -5   1  17       92.23       78.29     21.49 o
  -4   1  17        5.24       33.14     24.87 o
  -3   1  17       63.35       83.22     25.50 o
  -2   1  17       58.38       89.47     37.95 o
  -1   1  17        4.21        4.52     23.88 o
   0   1  17        0.42        8.56     48.47 o
   1   1  17      989.97      923.32     29.19 o
   2   1  17      173.36      225.09     30.55 o
   3   1  17      164.97      147.12     43.06 o
   4   1  17      176.25      116.78     26.41 o
   5   1  17       40.01       68.01     25.27 o
   6   1  17       14.62      -29.60     35.80 o
  -8   2  17        6.47      -14.74     26.32 o
  -7   2  17       84.26       61.22     30.77 o
  -6   2  17      153.73      177.96     22.31 o
  -5   2  17        3.34       35.67     21.92 o
  -4   2  17      306.58      368.52     25.72 o
  -3   2  17       99.55       81.43     21.33 o
  -2   2  17     1360.90     1274.14     47.20 o
  -1   2  17      203.27      257.03     20.62 o
   0   2  17      347.62      401.61     43.33 o
   1   2  17      144.51      150.74     23.13 o
   2   2  17      840.50      814.50     35.22 o
   3   2  17        7.96       21.49     87.56 o
   4   2  17       97.65      141.74     35.84 o
   5   2  17       48.70      -20.14     29.33 o
   6   2  17       30.32       53.08     20.62 o
  -7   3  17       31.81       43.02     27.28 o
  -6   3  17      100.88      114.41     21.76 o
  -5   3  17        1.40        5.69     27.33 o
  -4   3  17       43.32       82.81     25.15 o
  -3   3  17      388.23      411.16     25.89 o
  -2   3  17        5.35       29.67     25.68 o
  -1   3  17       25.39       49.06     26.05 o
   0   3  17      303.24      367.32     34.00 o
   1   3  17      491.92      570.72     74.42 o
   2   3  17      789.40      738.64     26.25 o
   3   3  17      247.40      251.46     28.71 o
   4   3  17      280.12      269.05     58.99 o
   5   3  17        5.45        3.46     44.94 o
   6   3  17      172.52      195.79     41.90 o
  -7   4  17      119.56      128.34     22.94 o
  -6   4  17      212.50      218.98     22.52 o
  -5   4  17        2.68       13.20     36.15 o
  -4   4  17      153.47      204.44     26.65 o
  -3   4  17      569.54      532.40     28.47 o
  -2   4  17     1486.89     1399.13     75.16 o
  -1   4  17       44.73       49.53     25.82 o
   0   4  17        7.33       24.03     28.46 o
   1   4  17      170.87      143.00     32.56 o
   2   4  17      131.51      161.40     26.48 o
   3   4  17      115.05       85.98     25.65 o
   4   4  17        0.49      106.10     29.26 o
   5   4  17        0.69       -4.47     28.43 o
   6   4  17        2.84       13.99     22.70 o
  -7   5  17       19.76        7.43     20.62 o
  -6   5  17        8.25       30.30     22.77 o
  -5   5  17       30.06       17.82     25.73 o
  -4   5  17      669.66      631.70     25.38 o
  -3   5  17       48.85       65.96     21.20 o
  -2   5  17      208.69      244.72     38.72 o
  -1   5  17      130.86       54.34     26.46 o
   0   5  17      601.77      532.40     24.74 o
   1   5  17     1298.47     1236.39     33.23 o
   2   5  17      346.91      344.51     33.86 o
   3   5  17       29.22       81.50     24.76 o
   4   5  17      182.09      237.66     31.71 o
   5   5  17      421.26      378.59     23.50 o
  -6   6  17       51.31       17.51     32.79 o
  -5   6  17       22.12       55.36     33.34 o
  -4   6  17        0.79        9.35     26.08 o
  -3   6  17     1181.24     1184.69     71.38 o
  -2   6  17      198.22      169.70     26.66 o
  -1   6  17      284.22      231.11     25.04 o
   0   6  17      307.87      241.43     26.54 o
   1   6  17      467.78      515.51     59.20 o
   2   6  17       38.97       79.84     20.78 o
   3   6  17      103.58      118.85     23.32 o
   4   6  17      246.83      304.26     37.28 o
   5   6  17        1.24       81.64     22.73 o
  -6   7  17        4.15       43.63     40.49 o
  -5   7  17       18.08       46.29     40.59 o
  -4   7  17      297.51      347.60     97.45 o
  -3   7  17      159.42      177.43     33.23 o
  -2   7  17        0.99      -31.81     31.81 o
  -1   7  17        2.83       26.46     37.80 o
   0   7  17      244.82      233.16     30.39 o
   1   7  17      684.76      662.71     43.98 o
   2   7  17       32.06        5.72     38.57 o
   3   7  17       24.07       -1.63     23.05 o
   4   7  17       18.21      -10.95     25.97 o
  -5   8  17        0.17      -30.79     30.79 o
  -4   8  17       16.63      -49.83     49.83 o
  -3   8  17      337.88      341.81     31.83 o
  -2   8  17       65.43      136.31     32.63 o
  -1   8  17        2.33       61.31     31.63 o
   0   8  17       89.02       61.58     24.62 o
   1   8  17       27.97       34.70     23.99 o
   2   8  17       86.32       94.87     27.09 o
   3   8  17       87.93       81.21     28.92 o
   4   8  17      119.90       89.59     54.83 o
  -4   9  17       24.84       27.26     38.28 o
  -3   9  17      260.64      258.46     31.64 o
  -2   9  17      157.33      157.98     38.23 o
  -1   9  17       10.70      178.69    104.36 o
   0   9  17       50.43       13.82     27.31 o
   1   9  17      193.98      185.48     25.53 o
   2   9  17        0.07       22.11     25.44 o
  -2  10  17      203.45      165.35     40.34 o
  -1  10  17      252.64      318.03     50.95 o
   0  10  17       55.94       75.83     38.38 o
  -7   0  18       12.00       33.67     45.81 o
  -6   0  18      255.18      360.90     43.09 o
  -5   0  18     1187.47     1170.13     37.59 o
  -4   0  18        1.43       10.26     28.46 o
  -3   0  18        1.02       77.97     35.81 o
  -2   0  18     1560.00     1663.38     40.91 o
  -1   0  18     2626.18     2141.97     95.09 o
   0   0  18     1554.80     1394.87     40.57 o
   1   0  18      525.21      510.16     29.66 o
   2   0  18      185.86      204.26     37.59 o
   3   0  18     1135.96     1171.33     55.12 o
   4   0  18      631.73      754.45     54.03 o
   5   0  18      249.45      262.03     38.17 o
   6   0  18       32.98       56.64     35.71 o
  -7   1  18       58.36       64.57     31.33 o
  -6   1  18        4.72       11.93     30.40 o
  -5   1  18       93.72       76.43     18.66 o
  -4   1  18     1015.03      911.49     27.19 o
  -3   1  18      482.82      626.20     41.46 o
  -2   1  18      720.87      724.94     22.97 o
  -1   1  18      144.17      232.87     25.59 o
   0   1  18     1074.00      971.87     38.68 o
   1   1  18      259.87      260.03     23.16 o
   2   1  18      854.92      808.79     42.90 o
   3   1  18     1008.65      909.22     40.85 o
   4   1  18        7.07       53.67     36.25 o
   5   1  18        3.58       79.77     50.77 o
   6   1  18      237.34      121.24     26.96 o
  -7   2  18       13.71       15.55     26.87 o
  -6   2  18      375.66      397.21     22.92 o
  -5   2  18      626.03      605.84     42.28 o
  -4   2  18       24.03       63.60     20.78 o
  -3   2  18      137.44      182.46     23.28 o
  -2   2  18      885.19      901.53     40.69 o
  -1   2  18     2611.23     2380.02     91.28 o
   0   2  18      614.45      557.05     24.57 o
   1   2  18      136.13      100.09     42.11 o
   2   2  18       17.40       56.47     29.84 o
   3   2  18      281.38      345.58     67.61 o
   4   2  18      168.48      153.04     51.82 o
   5   2  18       11.76        8.48     30.33 o
   6   2  18       16.05        4.54     26.09 o
  -7   3  18       10.21       73.02     19.89 o
  -6   3  18       75.45      161.03     22.35 o
  -5   3  18      257.94      268.27     23.81 o
  -4   3  18       77.54       80.84     22.82 o
  -3   3  18        5.58      113.85     38.76 o
  -2   3  18     1624.10     1555.24     80.08 o
  -1   3  18       82.72       59.95     24.97 o
   0   3  18      124.32      155.87     40.28 o
   1   3  18       15.41       28.58     29.64 o
   2   3  18     1272.00     1153.51     52.07 o
   3   3  18      154.88      183.89     51.30 o
   4   3  18       11.98      139.19     70.18 o
   5   3  18        9.19      -71.67     98.03 o
   6   3  18      112.69      142.63     80.61 o
  -7   4  18       67.39       36.06     20.83 o
  -6   4  18      214.90      235.57     29.36 o
  -5   4  18       84.67       68.71     25.09 o
  -4   4  18        5.29       55.92     30.77 o
  -3   4  18       66.50      103.80     25.55 o
  -2   4  18      147.00      140.01     29.78 o
  -1   4  18      942.67      890.62     25.05 o
   0   4  18        5.58       41.79     22.99 o
   1   4  18      188.67      246.31     26.57 o
   2   4  18      157.32      131.98     30.48 o
   3   4  18      652.36      594.96     26.60 o
   4   4  18       21.42      -12.54     42.19 o
   5   4  18       78.75       63.69     39.37 o
  -6   5  18      151.17      189.00     29.62 o
  -5   5  18      113.54      182.82     25.26 o
  -4   5  18       13.10        2.77     24.41 o
  -3   5  18        2.81      -26.55     26.55 o
  -2   5  18      790.96      749.03    117.04 o
  -1   5  18       86.21      105.15     23.20 o
   0   5  18       39.01       38.67     29.73 o
   1   5  18        1.93       71.87     38.69 o
   2   5  18      519.51      443.73     27.49 o
   3   5  18       21.40        7.75     32.14 o
   4   5  18       93.10       33.75     29.50 o
   5   5  18        0.45       10.35     26.06 o
  -6   6  18        0.10      -25.12     34.52 o
  -5   6  18       88.10       16.33     33.22 o
  -4   6  18      204.15      313.06     67.87 o
  -3   6  18      194.44      171.69     25.28 o
  -2   6  18       39.37       71.28     25.08 o
  -1   6  18      215.86      168.08     24.26 o
   0   6  18      221.44      191.41     26.86 o
   1   6  18      184.13      142.78     26.87 o
   2   6  18       66.53       37.46     29.31 o
   3   6  18        1.21       16.11     23.06 o
   4   6  18       19.75       99.69     26.10 o
  -5   7  18        2.57       54.93     96.65 o
  -4   7  18       99.80      191.77     35.93 o
  -3   7  18      214.21      278.63     25.16 o
  -2   7  18       47.17       37.35     32.15 o
  -1   7  18       81.36      197.38     50.16 o
   0   7  18      309.60      297.59     28.31 o
   1   7  18       32.76       45.47     21.00 o
   2   7  18        1.47       49.69     25.43 o
   3   7  18        2.49        5.51     21.54 o
   4   7  18      151.32      129.16     30.20 o
  -4   8  18      227.34      208.33     30.88 o
  -3   8  18      266.42      329.35     27.60 o
  -2   8  18       16.24       30.20     27.26 o
  -1   8  18        3.26       17.30     26.00 o
   0   8  18       35.13      122.08     47.92 o
   1   8  18      410.60      357.86     23.83 o
   2   8  18        8.16       48.74     28.90 o
   3   8  18       46.28       43.53     39.33 o
  -3   9  18      102.33       65.22     42.19 o
  -2   9  18       18.80      -11.93     31.66 o
  -1   9  18        4.79      -43.78     52.73 o
   0   9  18      219.14      226.58     31.65 o
   1   9  18        3.58       -6.88     28.35 o
  -7   1  19        9.10       74.29     27.89 o
  -6   1  19        0.56      -12.77     20.66 o
  -5   1  19        0.19       44.24     36.25 o
  -4   1  19        1.93       26.06     24.79 o
  -3   1  19        3.42       27.94     20.99 o
  -2   1  19       97.33      138.83     24.81 o
  -1   1  19       12.15       42.83     19.16 o
   0   1  19      124.46       74.95     42.65 o
   1   1  19       31.22       76.04     34.25 o
   2   1  19      151.50      148.25     26.09 o
   3   1  19      149.67      167.32     29.71 o
   4   1  19        0.50       -1.00     30.64 o
   5   1  19        0.85       74.76     50.41 o
  -7   2  19        1.99       55.12     37.14 o
  -6   2  19       64.27       20.54     25.23 o
  -5   2  19      174.08      172.00     22.67 o
  -4   2  19       23.17      151.10     25.21 o
  -3   2  19      563.54      563.08     32.23 o
  -2   2  19       11.41       -5.86     27.04 o
  -1   2  19      347.38      356.71     23.76 o
   0   2  19      233.81      249.49     31.91 o
   1   2  19      326.39      358.12     26.41 o
   2   2  19       46.47       61.45     26.27 o
   3   2  19        3.65      -47.33     47.33 o
   4   2  19       66.65      107.00     37.38 o
   5   2  19       90.74      101.12     42.77 o
  -7   3  19       61.47      102.39     39.38 o
  -6   3  19       25.40       13.73     23.91 o
  -5   3  19       10.91       58.71     25.25 o
  -4   3  19       99.96      123.90     21.31 o
  -3   3  19      132.63      120.94     28.03 o
  -2   3  19      344.46      391.18     28.27 o
  -1   3  19      164.53      176.08     37.59 o
   0   3  19       42.54       50.25     28.16 o
   1   3  19        8.85       42.94     63.07 o
   2   3  19      277.32      312.48     30.25 o
   3   3  19      100.62      192.62     29.71 o
   4   3  19       40.88       85.73     29.84 o
   5   3  19      153.06       87.08     38.89 o
  -6   4  19        3.70        6.22     22.99 o
  -5   4  19       44.69       45.18     30.49 o
  -4   4  19      349.60      386.15     29.72 o
  -3   4  19      155.61      155.73     25.12 o
  -2   4  19      105.76      194.72     61.49 o
  -1   4  19       79.44      127.00     45.89 o
   0   4  19      983.11      889.00     26.05 o
   1   4  19      518.01      486.85     24.19 o
   2   4  19      168.46      258.55     60.63 o
   3   4  19        5.84       73.40     22.55 o
   4   4  19       89.86      141.56     71.48 o
   5   4  19      168.54      170.64     26.58 o
  -6   5  19       81.65      119.68     34.18 o
  -5   5  19        9.26       34.24     26.07 o
  -4   5  19       66.89       14.04     32.33 o
  -3   5  19      233.07      279.00     27.13 o
  -2   5  19       38.15       56.59     19.46 o
  -1   5  19        4.68      -16.98     33.59 o
   0   5  19      174.51      194.26     35.22 o
   1   5  19      124.51      116.68     78.39 o
   2   5  19        5.20        0.79     39.28 o
   3   5  19       31.82       11.60     23.60 o
   4   5  19      281.95      225.10     41.04 o
  -5   6  19        1.51       -1.72     24.12 o
  -4   6  19      538.10      515.83     24.57 o
  -3   6  19       48.44      103.43     25.79 o
  -2   6  19       52.56       88.70     29.08 o
  -1   6  19        1.45      148.48     55.60 o
   0   6  19      714.70      578.17     53.33 o
   1   6  19      321.33      318.60     42.92 o
   2   6  19       66.95       51.39     41.29 o
   3   6  19        9.77       24.60     19.51 o
   4   6  19       59.28       96.88     30.55 o
  -5   7  19        0.94       32.23     52.36 o
  -4   7  19        7.89       -2.30     28.24 o
  -3   7  19      294.89      305.25     27.73 o
  -2   7  19        0.13      -30.99     30.99 o
  -1   7  19       11.82       -1.26     24.40 o
   0   7  19      289.36      264.83     21.84 o
   1   7  19       67.64       47.90     21.55 o
   2   7  19        7.77      -26.01     26.01 o
   3   7  19       22.62       80.75     33.52 o
  -3   8  19      122.99      143.52     30.92 o
  -2   8  19       43.82      103.29     50.34 o
  -1   8  19       17.50       87.36     42.40 o
   0   8  19       95.57       48.21     24.31 o
   1   8  19      263.65      204.21     23.68 o
   2   8  19        1.37       42.58     25.99 o
  -6   0  20        0.76       25.15     35.70 o
  -5   0  20       10.21       -8.32     35.36 o
  -4   0  20      149.18      160.53     30.39 o
  -3   0  20     1032.04     1115.74     33.04 o
  -2   0  20      512.03      586.39     30.94 o
  -1   0  20      194.45      248.00     35.17 o
   0   0  20      289.76      274.29     25.43 o
   1   0  20      892.38      788.13     60.55 o
   2   0  20      882.07      950.72     55.77 o
   3   0  20      393.87      507.92     55.48 o
   4   0  20       40.33        1.09     51.64 o
   5   0  20      118.83      118.85     55.12 o
  -6   1  20      300.72      292.99     23.57 o
  -5   1  20      366.34      321.61     21.61 o
  -4   1  20       17.41       21.20     46.38 o
  -3   1  20        3.82       50.42     39.01 o
  -2   1  20      744.97      660.88     35.87 o
  -1   1  20     1099.92      846.61     24.47 o
   0   1  20        2.00       30.74     22.49 o
   1   1  20      274.88      307.53     33.09 o
   2   1  20      135.53      106.22     42.80 o
   3   1  20      191.58      180.20     37.03 o
   4   1  20       44.06       -4.86     38.10 o
   5   1  20      249.92      200.06     31.92 o
  -6   2  20       50.19       70.25     19.57 o
  -5   2  20       80.18       83.11     23.83 o
  -4   2  20       48.14        5.65     26.05 o
  -3   2  20      484.89      491.81     27.02 o
  -2   2  20      535.59      528.70     23.89 o
  -1   2  20        0.77       14.21     44.44 o
   0   2  20       24.75       -9.83     34.69 o
   1   2  20      502.03      480.59     26.57 o
   2   2  20     1205.35     1102.81    107.78 o
   3   2  20       85.43       46.02     84.56 o
   4   2  20       11.76       49.22    127.68 o
   5   2  20        4.17       30.16     70.87 o
  -6   3  20      283.07      238.38     32.40 o
  -5   3  20      194.05      187.78     26.06 o
  -4   3  20        0.72      -13.68     22.70 o
  -3   3  20      137.64      178.79     29.22 o
  -2   3  20      363.25      281.48     26.45 o
  -1   3  20      262.47      280.80     30.01 o
   0   3  20       23.31       -7.72     20.77 o
   1   3  20      178.30      194.33     27.66 o
   2   3  20        1.46      100.80     26.07 o
   3   3  20      275.97      281.91     61.52 o
   4   3  20        3.91       51.92     26.73 o
  -6   4  20      119.79      121.54     26.29 o
  -5   4  20      152.43      149.35     23.07 o
  -4   4  20        8.79        5.06     32.94 o
  -3   4  20       17.64       83.45     22.88 o
  -2   4  20      616.08      524.85     27.48 o
  -1   4  20       68.09       31.83     32.74 o
   0   4  20        6.21       13.62     41.38 o
   1   4  20        1.31       27.76     64.17 o
   2   4  20      723.76      694.12     31.28 o
   3   4  20        0.12       21.12     22.50 o
   4   4  20       17.06       11.74     37.38 o
  -5   5  20        8.76       18.58     21.34 o
  -4   5  20       40.77       51.24     22.28 o
  -3   5  20      131.98      180.61     36.81 o
  -2   5  20       13.63       90.25     54.08 o
  -1   5  20      145.07      117.37     39.92 o
   0   5  20      228.32      240.13     27.31 o
   1   5  20      151.00      169.39     25.38 o
   2   5  20       35.21       22.92     29.88 o
   3   5  20       80.10       44.32     60.98 o
   4   5  20       34.65      103.71     50.77 o
  -5   6  20       51.24       29.39     27.23 o
  -4   6  20        4.61      -14.30     26.14 o
  -3   6  20       10.70       82.84     23.16 o
  -2   6  20       84.31       77.46     23.03 o
  -1   6  20       57.62       73.48     26.98 o
   0   6  20      189.90      163.39     31.29 o
   1   6  20       22.29       60.30     33.04 o
   2   6  20       38.40       43.93     30.85 o
   3   6  20        1.62      -14.87     26.58 o
  -4   7  20      153.01      166.20     35.44 o
  -3   7  20       55.68      109.98     33.13 o
  -2   7  20       15.82        6.16     63.23 o
  -1   7  20       22.19       63.61     46.95 o
   0   7  20      171.55      177.66     30.64 o
   1   7  20      242.65      205.89     26.03 o
   2   7  20       12.86        0.54     26.14 o
  -2   8  20       20.31      -23.38     49.54 o
  -1   8  20       25.04       32.74     25.33 o
   0   8  20      285.72      304.29     37.67 o
  -6   1  21       11.06       30.46     25.54 o
  -5   1  21       51.55       27.81     25.83 o
  -4   1  21        4.62      -12.14     22.92 o
  -3   1  21       90.28      110.99     19.77 o
  -2   1  21       24.86       49.35     39.82 o
  -1   1  21       76.78       26.54     25.48 o
   0   1  21       23.62       73.87     39.97 o
   1   1  21       98.60      100.29     20.82 o
   2   1  21        0.13       55.85     23.22 o
   3   1  21        3.06      130.49    128.08 o
   4   1  21       14.53       39.61     80.43 o
  -6   2  21        2.57        4.69     22.98 o
  -5   2  21       29.70       -5.67     23.07 o
  -4   2  21       47.80       92.86     32.77 o
  -3   2  21        0.98       52.66     26.05 o
  -2   2  21        5.71       23.73     20.56 o
  -1   2  21      114.10      190.10     42.41 o
   0   2  21        0.42       39.71     43.82 o
   1   2  21       40.73       46.69     25.53 o
   2   2  21        6.05       59.84     30.43 o
   3   2  21      191.90      156.21     31.43 o
   4   2  21        4.89       68.97     46.21 o
  -5   3  21      153.13      213.76     25.98 o
  -4   3  21       66.67       91.29     21.11 o
  -3   3  21      164.19      182.62     37.25 o
  -2   3  21        0.31        6.23     23.91 o
  -1   3  21      235.75      202.16     30.65 o
   0   3  21      202.52      337.98     45.23 o
   1   3  21      155.29      189.25     86.69 o
   2   3  21       13.80       30.80     30.15 o
   3   3  21       42.10       28.56     38.64 o
   4   3  21       90.96       76.55     38.95 o
  -5   4  21       67.83      125.91     29.28 o
  -4   4  21       27.77       33.64     25.76 o
  -3   4  21       60.59       94.91     23.19 o
  -2   4  21        0.43        4.82     25.24 o
  -1   4  21      216.49      254.43     35.13 o
   0   4  21       39.56       -4.49     22.77 o
   1   4  21        9.72       48.26     32.02 o
   2   4  21       13.08      -29.67     29.67 o
   3   4  21      133.59       77.84     56.18 o
  -4   5  21      421.32      398.66     48.01 o
  -3   5  21       13.72       16.66     30.77 o
  -2   5  21       55.13       50.58     25.61 o
  -1   5  21       28.13       20.62     74.01 o
   0   5  21      541.19      460.72     60.30 o
   1   5  21      137.38      226.64     59.24 o
   2   5  21       31.03      113.36     23.77 o
   3   5  21        0.63        2.17     36.33 o
  -4   6  21        0.10        6.33     40.70 o
  -3   6  21       12.00      127.83     33.95 o
  -2   6  21       20.01       43.01     26.12 o
  -1   6  21       71.08       74.74     25.91 o
   0   6  21      168.56       81.79     22.93 o
   1   6  21       17.07      -36.03     36.03 o
   2   6  21       60.75      166.91     47.09 o
  -2   7  21       22.27       29.84     24.33 o
  -1   7  21        0.46      -46.29     46.29 o
   0   7  21      182.93      157.49     30.65 o
   1   7  21       98.56       63.66     51.20 o
  -5   0  22      189.19      204.51     37.23 o
  -4   0  22       25.91       33.91     44.61 o
  -3   0  22        8.78       19.86     76.37 o
  -2   0  22      104.44      108.09     43.49 o
  -1   0  22      138.29      109.07     29.35 o
   0   0  22      216.36      191.90     29.21 o
   1   0  22      214.65      212.52     28.99 o
   2   0  22       55.41       60.76     53.23 o
   3   0  22       28.44       67.72     54.32 o
  -5   1  22        8.01       90.66     32.54 o
  -4   1  22        1.35       -4.66     19.63 o
  -3   1  22      508.25      498.26     24.08 o
  -2   1  22      187.76      186.04     28.74 o
  -1   1  22       74.90      114.74     22.45 o
   0   1  22        1.56       14.52     56.20 o
   1   1  22      726.14      648.74     47.56 o
   2   1  22      382.66      236.76     64.54 o
   3   1  22       50.06       48.39     37.92 o
  -5   2  22       63.99       72.46     27.87 o
  -4   2  22       85.24      151.59     23.10 o
  -3   2  22       37.05       51.75     42.51 o
  -2   2  22      278.63      274.68     56.55 o
  -1   2  22       90.93       80.52     20.43 o
   0   2  22       77.20      158.32     55.50 o
   1   2  22      192.72       90.44     29.59 o
   2   2  22        8.67       35.95     37.21 o
   3   2  22       11.48       24.24     50.62 o
  -5   3  22       99.79      105.99     26.69 o
  -4   3  22        6.12       46.97     23.51 o
  -3   3  22      478.62      349.46     26.61 o
  -2   3  22      553.83      544.99     42.85 o
  -1   3  22      115.95      147.35     22.73 o
   0   3  22        1.87       78.77     47.36 o
   1   3  22      106.76      119.48     25.23 o
   2   3  22      293.91      284.61     25.38 o
   3   3  22        4.99      -27.86     27.86 o
  -4   4  22       75.97       95.66     38.51 o
  -3   4  22      129.00      115.45     23.45 o
  -2   4  22      175.02      169.02     25.35 o
  -1   4  22       44.74       23.60     22.91 o
   0   4  22       61.41      134.34     26.01 o
   1   4  22      147.21      117.77     41.96 o
   2   4  22        0.16       -2.17     36.63 o
  -3   5  22        5.31       12.51     20.79 o
  -2   5  22      198.55      191.58     36.11 o
  -1   5  22       51.97       74.40     39.60 o
   0   5  22       17.05       76.18     29.09 o
   1   5  22        1.24        3.93     59.01 o
   2   5  22       49.16      108.42     51.71 o
  -2   6  22        3.16       60.32     30.99 o
  -1   6  22       72.19       62.01     45.51 o
   0   6  22       55.57       58.63     38.15 o
  -4   1  23       17.68        6.03     26.85 o
  -3   1  23        2.67       22.57     30.51 o
  -2   1  23        0.15        2.71     35.54 o
  -1   1  23        5.95       78.62     24.98 o
   0   1  23        3.17       -7.08     20.27 o
   1   1  23       32.96       74.09     29.79 o
   2   1  23        3.65      -52.62     52.62 o
  -4   2  23        1.59       34.64     40.71 o
  -3   2  23      127.16      101.70     32.43 o
  -2   2  23        8.53       23.74     22.23 o
  -1   2  23       41.79       56.91     21.05 o
   0   2  23        0.89       16.44     29.53 o
   1   2  23      108.21      104.84     48.30 o
   2   2  23        3.94        6.50     39.94 o
  -4   3  23        4.13        8.33     52.00 o
  -3   3  23        1.75       10.41     25.36 o
  -2   3  23       17.33       48.87     25.28 o
  -1   3  23      154.63      109.18     18.94 o
   0   3  23       11.03      -27.54     29.15 o
   1   3  23       47.14       77.20     25.78 o
   2   3  23       21.99      -13.78     37.54 o
  -3   4  23       22.52       31.12     25.40 o
  -2   4  23        0.99       42.12     24.95 o
  -1   4  23      113.01      111.85     29.61 o
   0   4  23      146.53       97.63     21.30 o
   1   4  23        1.31       36.83     50.69 o
  -1   5  23      141.65      130.76     23.46 o
  -3   0  24      574.44      449.55     27.80 o
  -2   0  24      213.85      137.54     26.40 o
  -1   0  24       26.43      -14.62     29.19 o
   0   0  24        6.24       15.02     69.35 o
   1   0  24      227.37       92.05    123.88 o
  -3   1  24        5.81       55.65     29.08 o
  -2   1  24       42.66       34.70     26.47 o
  -1   1  24       27.58       36.08     20.41 o
   0   1  24      135.75      151.61     22.65 o
   1   1  24      169.94      160.51     23.19 o
  -2   2  24      100.69       79.23     22.75 o
  -1   2  24       22.57       -7.84     20.46 o
   0   2  24        0.08       -4.31     24.95 o
  -2   3  24      190.79      117.11     50.55 o
  -1   3  24        4.93       -0.81     20.36 o
 
